# Supplementary material for: Are Large‐Scale Differences in Temperature and Reindeer Management Regime Affecting the Quality of Reindeer's Summer Forage?
Source: Ecol Evol. 2025 Nov 15;15(11):e72500. doi: 10.1002/ece3.72500 (PMC12619109; doi:10.1002/ece3.72500)
Supplement: Supplementary file 2 — Data S1: ece372500‐sup‐0002‐DataS1.txt. [file ECE3-15-e72500-s002.txt]

Veg_type	Season	Functional_gp	Species	Site	System	N	P	C	Si	Ph	Temperature
Grassland	Late season	Grass	Nardus stricta	Sandfjordelva	Summer range	1.475617724	0.082656595	45.42543633	1.512493359	1.183240942	10.9
Grassland	Late season	Grass	Deschampsia.sp	Sandfjordelva	Summer range	1.966494191	0.164175481	45.81323888	1.048869296	4.665964617	10.9
Grassland	Late season	Grass	Deschampsia.sp	Sandfjordelva	Summer range	1.530324972	0.117144832	45.70200415	0.941937328	5.012332948	10.9
Grassland	Late season	Grass	Deschampsia.sp	Sandfjordelva	Summer range	1.735492201	0.180914648	45.51805298	0.940751112	3.842381067	10.9
Grassland	Late season	Grass	Deschampsia.sp	Sandfjordelva	Summer range	2.215410377	0.17725838	45.13582904	1.506011063	5.172799507	10.9
Grassland	Late season	Grass	Deschampsia.sp	Sandfjordelva	Summer range	1.769691582	0.132051346	45.37163911	0.946366828	3.521128037	10.9
Grassland	Late season	Grass	Deschampsia.sp	Sandfjordelva	Summer range	1.442315872	0.081552156	45.66694305	0.920913224	5.768688627	10.9
Grassland	Late season	Grass	Deschampsia.sp	Sandfjordelva	Summer range	1.389799823	0.108346111	45.31489653	0.901096855	5.264700237	10.9
Grassland	Late season	Grass	Deschampsia.sp	Sandfjordelva	Summer range	1.313140067	0.041512842	45.6131038	0.808740889	4.626868349	10.9
Grassland	Late season	Grass	Deschampsia.sp	Sandfjordelva	Summer range	1.428904382	0.098266959	45.37763214	1.143204758	4.048564297	10.9
Grassland	Late season	Grass	Deschampsia.sp	Sandfjordelva	Summer range	2.152327469	0.18937023	45.1407657	1.416840639	6.106714332	10.9
Grassland	Late season	Grass	Deschampsia.sp	Sandfjordelva	Summer range	2.00477061	0.137566012	44.60269556	2.043737082	4.849022058	10.9
Grassland	Late season	Forb	Alchemilla.sp	Sandfjordelva	Summer range	1.639154939	0.121213044	45.6704235	1.294854793	4.924598123	10.9
Grassland	Late season	Forb	Alchemilla.sp	Sandfjordelva	Summer range	2.406330048	0.174011888	45.04752847	1.225599945	4.573171145	10.9
Grassland	Late season	Grass	Deschampsia.sp	Sandfjordelva	Summer range	1.988138408	0.112888223	45.49704053	1.052386084	4.961030676	10.9
Grassland	Late season	Grass	Deschampsia.sp	Sandfjordelva	Summer range	1.459243745	0.105357809	44.1797817	1.617814556	5.05257371	10.9
Grassland	Late season	Grass	Phleum.sp	Sandfjordelva	Summer range	1.128461798	0.1117326	46.34028759	0.242749447	0.449492346	10.9
Grassland	Late season	Grass	Deschampsia.sp	Sandfjordelva	Summer range	1.36067053	0.085372144	45.79786025	1.064545847	3.007805781	10.9
Grassland	Late season	Grass	Deschampsia.sp	Komagelva	Summer range	1.63750221	0.130565225	44.59811288	1.220084609	3.022846002	11.3
Grassland	Late season	Grass	Calamagrostis.sp	Komagelva	Summer range	1.42370777	0.118433544	46.67825737	1.97780585	1.530827231	11.3
Grassland	Late season	Grass	Deschampsia.sp	Komagelva	Summer range	1.765231867	0.133634676	45.325072	2.709600404	0.59656474	11.3
Grassland	Late season	Grass	Calamagrostis.sp	Komagelva	Summer range	1.303035889	0.129813317	46.124564	1.896013671	1.321814129	11.3
Grassland	Late season	Grass	Deschampsia.sp	Komagelva	Summer range	2.022197689	0.08301311	44.07712533	1.818485862	4.527170688	11.3
Grassland	Late season	Grass	Deschampsia.sp	Komagelva	Summer range	1.396333588	0.099778315	43.9124916	2.415107589	4.241721039	11.3
Grassland	Late season	Grass	Agrostis.sp	Vassvik	Summer range	2.492039792	0.222717276	45.65781825	0.521020726	1.621130578	10.7
Grassland	Late season	Grass	Agrostis.sp	Krekenelva	Summer range	2.025434004	0.166262131	46.8746981	1.983566919	1.202206309	11.4
Grassland	Early season	Forb	Alchemilla.sp	Mefjord	Summer range	1.898833449	0.219781208	47.2550653	0.014742253	10.64774688	11.3
Grassland	Late season	Forb	Alchemilla.sp	Krekenelva	Summer range	1.439758657	0.127010402	47.22684242	0.072000075	10.03227964	11.4
Grassland	Early season	Forb	Alchemilla.sp	Strandajohka	Summer range	2.807845864	0.343078481	48.19804235	0.150345823	7.853617915	10.8
Grassland	Late season	Forb	Alchemilla.sp	Giksjohka	Summer range	2.528413352	0.224124107	47.45087387	0.042988999	5.84496018	12.1
Grassland	Early season	Forb	Alchemilla.sp	Komagelva	Summer range	3.317878486	0.228211973	47.4820501	0.229630219	6.627518621	11.3
Grassland	Early season	Forb	Alchemilla.sp	Mefjord	Summer range	3.342530038	0.517771771	47.47095353	0.017204287	3.450045601	11.3
Grassland	Early season	Forb	Alchemilla.sp	Sandfjordelva	Summer range	2.680060519	0.237789301	45.79816513	0.246064996	6.942399859	10.9
Grassland	Late season	Forb	Alchemilla.sp	Stuorrajohka	Migratory range	2.284942474	0.217042848	44.35977557	0.02660449	4.663749197	12.4
Grassland	Early season	Grass	Anthoxanthum.sp	Giksjohka	Summer range	2.573885041	0.271709508	47.32849641	0.478319612	0.967842591	12.1
Grassland	Late season	Grass	Anthoxanthum.sp	Mefjord	Summer range	1.438851867	0.157605307	46.15714564	0.261373332	2.346733806	11.3
Grassland	Early season	Grass	Anthoxanthum.sp	Krekenelva	Summer range	1.552140655	0.169438124	46.5219331	0.243101908	1.793233546	11.4
Grassland	Late season	Grass	Anthoxanthum.sp	Mefjord	Summer range	1.23133522	0.140503471	45.43614417	0.629877561	2.710309817	11.3
Grassland	Early season	Grass	Anthoxanthum.sp	Sandfjordelva	Summer range	2.039209825	0.212760684	46.15216248	0.418085941	2.19333245	10.9
Grassland	Late season	Grass	Anthoxanthum.sp	Stuorrajohka	Migratory range	1.63509029	0.169285664	45.92153954	0.743784305	1.930939637	12.4
Grassland	Early season	Grass	Anthoxanthum.sp	Julaelva	Migratory range	2.323608102	0.226865832	46.68792916	0.386148984	2.594731811	11.3
Grassland	Early season	Grass	Anthoxanthum.sp	Julaelva	Migratory range	2.043939529	0.219340923	46.18038156	0.644258725	2.474838235	11.3
Grassland	Early season	Grass	Anthoxanthum.sp	Fallejohka	Migratory range	2.140655398	0.24619332	46.18034397	0.680268466	1.194904767	12.1
Grassland	Late season	Grass	Avenella flexuosa	Eastorjohka	Migratory range	1.951860484	0.208306239	46.81100485	0.659950605	1.073487093	12.2
Grassland	Early season	Grass	Avenella flexuosa	Eastorjohka	Migratory range	2.236404663	0.239735179	46.58625901	0.281093379	1.961885407	12.2
Grassland	Late season	Grass	Avenella flexuosa	Eastorjohka	Migratory range	1.260273554	0.184728231	46.15709645	0.5331631	3.975197756	12.2
Grassland	Early season	Grass	Avenella flexuosa	Giksjohka	Summer range	2.533108128	0.259291294	47.07172248	0.220388273	1.279724922	12.1
Grassland	Early season	Grass	Avenella flexuosa	Giksjohka	Summer range	2.183917405	0.359268246	47.07652707	0.213007783	2.284728428	12.1
Grassland	Early season	Grass	Avenella flexuosa	Iesjohka	Summer range	2.156959238	0.265177464	45.52837109	0.245881791	2.696449387	12.4
Grassland	Late season	Grass	Avenella flexuosa	Julaelva	Migratory range	1.520691765	0.224742949	46.36331305	0.624569974	2.809718368	11.3
Grassland	Late season	Grass	Avenella flexuosa	Julaelva	Migratory range	1.617178499	0.249301151	46.20212894	0.640398974	2.59728778	11.3
Grassland	Early season	Grass	Avenella flexuosa	Julaelva	Migratory range	2.12478138	0.297390082	45.66745043	0.385574828	2.624396983	11.3
Grassland	Early season	Grass	Avenella flexuosa	Mefjord	Summer range	1.269123051	0.191436643	47.59191091	0.141462714	1.164539529	11.3
Grassland	Early season	Grass	Avenella flexuosa	Krekenelva	Summer range	1.794478548	0.28344846	47.30738435	0.463659316	1.174724415	11.4
Grassland	Late season	Grass	Avenella flexuosa	Sandfjordelva	Summer range	2.038756497	0.308727997	46.37342251	0.259617353	1.229395394	10.9
Grassland	Late season	Grass	Avenella flexuosa	Sandfjordelva	Summer range	1.056884763	0.112796972	45.76172368	0.127751455	4.285450791	10.9
Grassland	Late season	Grass	Avenella flexuosa	Giksjohka	Summer range	1.485685286	0.125334598	47.60900968	0.355031668	1.480291269	12.1
Grassland	Late season	Grass	Avenella flexuosa	Vassvik	Summer range	1.882320079	0.226069894	46.44649143	0.754960623	1.741444729	10.7
Grassland	Late season	Shrub	Betula nana	Eastorjohka	Migratory range	1.435205576	0.15769255	53.25320696	0.149743639	7.23397579	12.2
Grassland	Late season	Forb	Bistorta vivipara	Giksjohka	Summer range	3.585951106	0.411421387	48.18938192	0.029361993	3.402026864	12.1
Grassland	Early season	Forb	Bistorta vivipara	Sandfjordelva	Summer range	3.105824427	0.383238497	46.11648105	0.037073036	2.982356183	10.9
Grassland	Late season	Grass	Calamagrostis.sp	Strandajohka	Summer range	1.804873377	0.133799583	45.09163832	1.058177636	3.629013749	10.8
Grassland	Late season	Grass	Calamagrostis.sp	Eastorjohka	Migratory range	1.545272654	0.142240384	46.24087937	1.616051594	1.209677264	12.2
Grassland	Early season	Grass	Calamagrostis.sp	Iesjohka	Summer range	3.18396164	0.321398534	45.82139731	1.037547275	2.228324936	12.4
Grassland	Late season	Grass	Calamagrostis.sp	Stuorrajohka	Migratory range	1.796008692	0.166946878	45.216342	0.206537133	3.794506274	12.4
Grassland	Late season	Grass	Calamagrostis.sp	Komagelva	Summer range	1.548714403	0.08366431	46.05676096	1.836028586	2.020439733	11.3
Grassland	Early season	Grass	Calamagrostis.sp	Giksjohka	Summer range	3.091975149	0.310417857	47.11516891	0.57519687	1.934988599	12.1
Grassland	Late season	Grass	Calamagrostis.sp	Julaelva	Migratory range	1.869143588	0.16172845	44.65856442	2.425299687	1.534017384	11.3
Grassland	Late season	Sedge	Carex.sp	Mefjord	Summer range	1.626484186	0.165089786	47.12693532	1.693102857	1.97127514	11.3
Grassland	Early season	Sedge	Carex.sp	Mefjord	Summer range	2.718772737	0.247481948	48.16168392	0.569195298	3.628854869	11.3
Grassland	Late season	Sedge	Carex.sp	Giksjohka	Summer range	2.251065358	0.226221831	47.89354454	0.419527088	2.009775194	12.1
Grassland	Late season	Sedge	Carex.sp	Iesjohka	Summer range	1.949194239	0.216698193	48.61416058	0.433289851	0.968121799	12.4
Grassland	Late season	Sedge	Carex.sp	Julaelva	Migratory range	1.498967442	0.162809757	47.06672203	1.162100297	1.187043294	11.3
Grassland	Early season	Sedge	Carex.sp	Mefjord	Summer range	2.556251739	0.254612989	48.31514566	0.465582702	1.79129887	11.3
Grassland	Late season	Sedge	Carex.sp	Strandajohka	Summer range	2.180842707	0.222433275	48.15341423	0.734683952	2.81613017	10.8
Grassland	Late season	Sedge	Carex.sp	Sandfjordelva	Summer range	1.513231785	0.184585165	47.06539552	1.349044134	0.954614391	10.9
Grassland	Early season	Sedge	Carex.sp	Sandfjordelva	Summer range	1.907181354	0.29072967	47.55779775	0.544364806	2.625999777	10.9
Grassland	Late season	Sedge	Carex.sp	Sandfjordelva	Summer range	2.227737484	0.265214174	47.49760214	0.923549908	2.889489568	10.9
Grassland	Early season	Sedge	Carex.sp	Vassvik	Summer range	1.907984635	0.241955744	46.31442536	0.391193998	3.779311038	10.7
Grassland	Late season	Sedge	Carex.sp	Giksjohka	Summer range	0.977859409	0.138527704	45.79460429	0.552526963	2.307477099	12.1
Grassland	Late season	Sedge	Carex.sp	Krekenelva	Summer range	1.49382156	0.163774158	44.50342225	2.623798858	3.252447219	11.4
Grassland	Late season	Sedge	Carex.sp	Salganjohka	Migratory range	1.782683896	0.151578801	45.57851022	1.758701821	1.839708483	11.5
Grassland	Late season	Sedge	Carex.sp	Strandajohka	Summer range	1.793656914	0.129313841	46.64480828	0.644197415	3.654535168	10.8
Grassland	Late season	Grass	Deschampsia.sp	Vassvik	Summer range	2.218926906	0.272481362	46.05291812	1.006555044	2.042348672	10.7
Grassland	Late season	Grass	Deschampsia.sp	Salganjohka	Migratory range	1.96319329	0.187885901	43.92523804	2.934047245	1.312133547	11.5
Grassland	Early season	Grass	Deschampsia.sp	Vassvik	Summer range	1.82325933	0.172316744	45.82132878	0.345935595	3.158242875	10.7
Grassland	Late season	Shrub	Empetrum nigrum	Eastorjohka	Migratory range	0.987114791	0.157383296	54.94971814	0.098645736	5.817814698	12.2
Grassland	Early season	Grass	Alopecurus pratensis	Giksjohka	Summer range	2.69493332	0.368923693	48.02175036	0.080860193	0.747839112	12.1
Grassland	Early season	Horsetail	Equisetum.sp	Mefjord	Summer range	2.251529187	0.339595604	39.21290537	2.418394117	0.530189611	11.3
Grassland	Early season	Horsetail	Equisetum.sp	Mefjord	Summer range	2.406061897	0.332821206	40.16016669	3.189928144	2.874938353	11.3
Grassland	Early season	Horsetail	Equisetum.sp	Mefjord	Summer range	2.223525554	0.300048376	39.62687743	3.302886895	1.122626921	11.3
Grassland	Late season	Horsetail	Equisetum.sp	Julaelva	Migratory range	1.707817294	0.136692724	43.09277095	2.383444361	5.199704337	11.3
Grassland	Early season	Horsetail	Equisetum.sp	Salganjohka	Migratory range	2.338833676	0.355349465	40.13597202	2.843925634	0.796405934	11.5
Grassland	Early season	Horsetail	Equisetum.sp	Sandfjordelva	Summer range	3.073979859	0.343230352	40.13990277	3.035934668	1.171969154	10.9
Grassland	Early season	Horsetail	Equisetum.sp	Fallejohka	Migratory range	2.628365249	0.289078222	43.05992587	1.559367487	1.309768175	12.1
Grassland	Late season	Horsetail	Equisetum.sp	Julaelva	Migratory range	3.134045695	0.339668853	42.09262141	1.118617887	1.404217665	11.3
Grassland	Early season	Horsetail	Equisetum.sp	Komagelva	Summer range	3.19253692	0.321798693	40.02548899	0.770469433	1.005351166	11.3
Grassland	Late season	Grass	Festuca ovina	Vassvik	Summer range	2.561460362	0.33722378	46.72278859	0.965496892	0.719685374	10.7
Grassland	Early season	Forb	Geranium.sp	Eastorjohka	Migratory range	3.898944931	0.472739623	48.21464204	0.116598594	9.645476035	12.2
Grassland	Late season	Forb	Geranium.sp	Fallejohka	Migratory range	2.30014713	0.190739822	49.45364453	0.167932025	10.82015704	12.1
Grassland	Late season	Forb	Geranium.sp	Salganjohka	Migratory range	1.471809343	0.125924024	45.61488177	0.087258735	8.967434089	11.5
Grassland	Late season	Forb	Geranium.sp	Stuorrajohka	Migratory range	2.552541715	0.367613045	48.15807965	0.033481878	10.14649222	12.4
Grassland	Late season	Forb	Geranium.sp	Mefjord	Summer range	1.585011544	0.102083902	43.51869921	0.395128564	6.607740381	11.3
Grassland	Late season	Forb	Geranium.sp	Salganjohka	Migratory range	1.802875442	0.159069424	45.37784176	0.143227474	8.980104704	11.5
Grassland	Late season	Grass	Calamagrostis.sp	Giksjohka	Summer range	2.059187625	0.135612474	46.95148441	1.26597416	1.151692699	12.1
Grassland	Late season	Grass	Calamagrostis.sp	Giksjohka	Summer range	1.473424985	0.103152793	47.09966418	0.929564604	1.256198179	12.1
Grassland	Late season	Grass	Nardus stricta	Giksjohka	Summer range	1.843877695	0.120451983	46.61382322	1.171950503	1.276600651	12.1
Grassland	Late season	Forb	Alchemilla.sp	Giksjohka	Summer range	2.113908565	0.170412044	45.63896192	0.871670976	5.479365827	12.1
Grassland	Late season	Grass	Calamagrostis.sp	Iesjohka	Summer range	1.573395213	0.119965151	45.768572	2.531861074	0.898109365	12.4
Grassland	Late season	Grass	Calamagrostis.sp	Iesjohka	Summer range	1.592784536	0.10719015	46.05849929	2.084033649	1.107070724	12.4
Grassland	Late season	Grass	Calamagrostis.sp	Iesjohka	Summer range	1.960633886	0.120539958	45.24720765	0.968672703	2.583878226	12.4
Grassland	Early season	Forb	Alchemilla.sp	Julaelva	Migratory range	2.231425241	0.284446669	47.8070245	0.52926504	6.582888976	11.3
Grassland	Early season	Forb	Alchemilla.sp	Julaelva	Migratory range	2.649603457	0.35788935	47.23585317	0.561986484	6.435371248	11.3
Grassland	Early season	Forb	Alchemilla.sp	Julaelva	Migratory range	2.770911997	0.337950024	47.34528748	0.778967226	5.253007285	11.3
Grassland	Early season	Forb	Alchemilla.sp	Julaelva	Migratory range	1.919165116	0.254742874	46.88043142	0.63370933	5.23543389	11.3
Grassland	Early season	Sedge	Carex.sp	Julaelva	Migratory range	2.613142815	0.245452558	45.83742102	0.961271917	0.765175149	11.3
Grassland	Early season	Grass	Avenella flexuosa	Julaelva	Migratory range	1.506054295	0.192049084	44.52563909	0.624021202	1.45616902	11.3
Grassland	Early season	Grass	Avenella flexuosa	Julaelva	Migratory range	1.611644163	0.262361681	44.76751642	0.629336103	1.639696681	11.3
Grassland	Early season	Grass	Agrostis.sp	Komagelva	Summer range	2.670697321	0.229557368	45.25663354	0.716674292	0.801116969	11.3
Grassland	Early season	Grass	Phleum.sp	Krekenelva	Summer range	1.513189656	0.139811214	45.44913336	0.240936047	0.921696786	11.4
Grassland	Early season	Shrub	Salix lapponum	Sandfjordelva	Summer range	3.593625601	0.477138883	49.34162084	0.047993516	3.26349651	10.9
Grassland	Late season	Grass	Nardus stricta	Iesjohka	Summer range	1.373185391	0.120039241	46.43710026	1.231747544	1.74897017	12.4
Grassland	Early season	Grass	Nardus stricta	Iesjohka	Summer range	2.216447401	0.198871251	46.46178607	1.511117574	1.390919538	12.4
Grassland	Late season	Grass	Nardus stricta	Iesjohka	Summer range	1.833673411	0.191311524	46.48877849	0.728575746	0.634249043	12.4
Grassland	Late season	Grass	Nardus stricta	Mefjord	Summer range	1.237490888	0.061416252	44.40886036	1.869249897	2.846105671	11.3
Grassland	Late season	Grass	Nardus stricta	Krekenelva	Summer range	1.878680463	0.154459857	45.67761889	1.882411411	1.416023857	11.4
Grassland	Late season	Grass	Nardus stricta	Krekenelva	Summer range	1.485860372	0.157768164	44.04106775	3.340733945	0.540262924	11.4
Grassland	Late season	Grass	Nardus stricta	Krekenelva	Summer range	1.760100074	0.129750835	45.80399858	2.023446528	1.106107117	11.4
Grassland	Late season	Grass	Nardus stricta	Mefjord	Summer range	1.471940794	0.150161133	45.69326718	1.947859877	0.407232719	11.3
Grassland	Early season	Grass	Nardus stricta	Strandajohka	Summer range	1.63062841	0.130914451	45.60413556	1.485900119	2.286704785	10.8
Grassland	Late season	Grass	Phleum.sp	Iesjohka	Summer range	1.127529421	0.073310363	47.44308621	0.238946097	2.38386521	12.4
Grassland	Early season	Grass	Phleum.sp	Iesjohka	Summer range	2.894999775	0.379609341	46.76355229	0.293683129	1.689799387	12.4
Grassland	Early season	Grass	Phleum.sp	Eastorjohka	Migratory range	3.472897143	0.503358476	47.28310637	0.318385024	1.495950509	12.2
Grassland	Late season	Grass	Phleum.sp	Stuorrajohka	Migratory range	0.960191317	0.08985446	46.15109563	0.39301177	2.554172772	12.4
Grassland	Late season	Forb	Alchemilla.sp	Komagelva	Summer range	1.644694539	0.138050802	44.20629696	1.228026998	5.053771994	11.3
Grassland	Early season	Forb	Rumex.sp	Mefjord	Summer range	1.85545069	0.273196919	46.35683227	0.301490908	3.446484926	11.3
Grassland	Early season	Shrub	Salix.sp	Vassvik	Summer range	1.417906455	0.22278887	48.58325116	0.221123971	6.638617422	10.7
Grassland	Early season	Forb	Alchemilla.sp	Sandfjordelva	Summer range	2.839689361	0.28992011	46.35912957	0.615388338	4.839939157	10.9
Grassland	Late season	Grass	Phleum.sp	Sandfjordelva	Summer range	1.216727408	0.122582056	45.52437292	0.363032993	1.232179691	10.9
Grassland	Early season	Sedge	Carex.sp	Sandfjordelva	Summer range	3.288945698	0.24514997	46.21221428	0.810898463	1.276180349	10.9
Grassland	Early season	Grass	Anthoxanthum.sp	Sandfjordelva	Summer range	1.683886373	0.164114282	45.93846601	0.342923977	1.0489034	10.9
Grassland	Early season	Sedge	Carex.sp	Sandfjordelva	Summer range	2.701860577	0.272963721	48.16733566	0.027774722	1.101949156	10.9
Grassland	Late season	Shrub	Salix.sp	Giksjohka	Summer range	2.802888724	0.262883172	50.95016838	0.007398129	8.893463872	12.1
Grassland	Early season	Shrub	Salix glauca	Eastorjohka	Migratory range	3.782421825	0.470394766	49.54241146	0.298022597	4.179090902	12.2
Grassland	Late season	Shrub	Salix phylicifolia	Salganjohka	Migratory range	1.52369205	0.133129257	51.35501296	0.119810414	14.79977779	11.5
Grassland	Late season	Shrub	Salix glauca	Eastorjohka	Migratory range	2.24227445	0.265673701	46.55052145	0.231653373	2.208788653	12.2
Grassland	Late season	Shrub	Salix lapponum	Eastorjohka	Migratory range	1.676294037	0.157428453	48.16075298	0.043038615	2.996431705	12.2
Grassland	Late season	Forb	Solidago virgaurea	Eastorjohka	Migratory range	2.417457914	0.264532804	46.8691435	0.102061723	1.196007893	12.2
Grassland	Early season	Forb	Solidago virgaurea	Salganjohka	Migratory range	3.793533278	0.511461631	47.40327982	0.26699218	1.028334725	11.5
Grassland	Early season	Forb	Solidago virgaurea	Salganjohka	Migratory range	4.671172706	0.561279022	47.0529974	0.024255005	0.384734561	11.5
Grassland	Early season	Forb	Solidago virgaurea	Stuorrajohka	Migratory range	4.436835967	0.595070105	49.09245576	0.041168965	1.059061277	12.4
Grassland	Early season	Forb	Solidago virgaurea	Sandfjordelva	Summer range	2.692311513	0.390693561	46.02220755	0.061267112	2.112173379	10.9
Grassland	Early season	Forb	Alchemilla.sp	Stuorrajohka	Migratory range	3.276279989	0.3604855	47.24587312	0.342897357	5.420763812	12.4
Grassland	Early season	Forb	Alchemilla.sp	Stuorrajohka	Migratory range	3.138662539	0.318000451	50.02755066	0.47250026	6.83407042	12.4
Grassland	Early season	Grass	Avenella flexuosa	Stuorrajohka	Migratory range	1.741352252	0.203472426	44.92432715	0.35384931	1.642303822	12.4
Grassland	Late season	Forb	Trollius europaeus	Julaelva	Migratory range	1.632074075	0.252394811	42.5470117	0.332770417	0.56208178	11.3
Grassland	Early season	Forb	Trollius europaeus	Mefjord	Summer range	2.127912367	0.189273301	44.30798407	0.061658063	3.384540303	11.3
Grassland	Early season	Forb	Trollius europaeus	Stuorrajohka	Migratory range	3.364703313	0.409232707	45.87556955	0.012281952	1.297866946	12.4
Grassland	Early season	Forb	Trollius europaeus	Eastorjohka	Migratory range	3.314345727	0.45456178	46.86487645	0.39246211	1.872421818	12.2
Grassland	Early season	Forb	Viola.sp	Krekenelva	Summer range	2.872360527	0.392853767	45.80365372	0.096004636	2.802274447	11.4
Grassland	Early season	Forb	Viola.sp	Vassvik	Summer range	2.911116104	0.318513661	46.02274498	0.117111039	2.380375331	10.7
Grassland	Early season	Grass	Anthoxanthum.sp	Julaelva	Migratory range	2.263070555	0.262641777	45.77799922	0.556362158	2.148530014	11.3
Grassland	Late season	Grass	Anthoxanthum.sp	Strandajohka	Summer range	1.503080218	0.151154806	45.36279294	0.940649881	2.365994198	10.8
Grassland	Early season	Grass	Anthoxanthum.sp	Strandajohka	Summer range	1.860048787	0.176559989	47.19664987	0.525150482	2.60420637	10.8
Grassland	Late season	Grass	Avenella flexuosa	Mefjord	Summer range	1.032407599	0.143679604	46.50476562	0.584311372	3.430144073	11.3
Grassland	Late season	Grass	Avenella flexuosa	Mefjord	Summer range	1.146622686	0.13527479	45.13354206	1.042820891	3.266017927	11.3
Grassland	Late season	Grass	Avenella flexuosa	Strandajohka	Summer range	1.799188431	0.215597112	46.47287821	0.807859168	1.887218737	10.8
Grassland	Late season	Grass	Avenella flexuosa	Stuorrajohka	Migratory range	1.559271446	0.206518757	46.03964226	0.646474625	1.945699092	12.4
Grassland	Late season	Grass	Avenella flexuosa	Eastorjohka	Migratory range	1.925373529	0.230173155	46.72806078	0.580503543	0.672415441	12.2
Grassland	Late season	Grass	Deschampsia.sp	Mefjord	Summer range	1.311884354	0.087545735	43.16466431	3.25810796	1.84159507	11.3
Grassland	Late season	Sedge	Carex.sp	Stuorrajohka	Migratory range	1.506238292	0.144666266	45.77794477	1.166056235	3.130022687	12.4
Grassland	Late season	Grass	Avenella flexuosa	Julaelva	Migratory range	1.125006977	0.155977087	46.14078782	0.654246235	2.235781891	11.3
Grassland	Late season	Grass	Avenella flexuosa	Giksjohka	Summer range	2.399782248	0.257873235	45.9223334	0.701155569	1.630351729	12.1
Grassland	Early season	Grass	Avenella flexuosa	Komagelva	Summer range	1.250650667	0.170223388	45.70461787	0.6405165	3.681700532	11.3
Grassland	Late season	Grass	Anthoxanthum.sp	Julaelva	Migratory range	2.018997651	0.189015755	44.76086057	0.834915942	2.828627472	11.3
Grassland	Late season	Grass	Anthoxanthum.sp	Eastorjohka	Migratory range	1.630856848	0.14487911	46.27789046	0.54057113	0.903986716	12.2
Grassland	Early season	Forb	Trientalis europaea	Salganjohka	Migratory range	2.048187786	0.275284557	48.24846857	0.362232187	4.190685068	11.5
Grassland	Early season	Sedge	Carex.sp	Stuorrajohka	Migratory range	2.215333647	0.210797035	48.6017556	0.351915598	4.380614128	12.4
Grassland	Late season	Horsetail	Equisetum.sp	Giksjohka	Summer range	3.122886624	0.379894202	47.67834696	0.102772457	3.48514545	12.1
Grassland	Late season	Forb	Solidago virgaurea	Sandfjordelva	Summer range	2.050414139	0.256656938	43.56898437	0.602351588	1.668363256	10.9
Grassland	Late season	Shrub	Vaccinium myrtillus	Iesjohka	Summer range	1.240193128	0.145898685	51.27158647	0.29340774	6.544052432	12.4
Grassland	Late season	Forb	Rumex.sp	Stuorrajohka	Migratory range	2.902410845	0.397198313	47.68023508	0.047837284	1.241640662	12.4
Grassland	Early season	Grass	Calamagrostis.sp	Strandajohka	Summer range	1.902838046	0.168194559	45.72983107	0.925635267	2.762189164	10.8
Grassland	Early season	Forb	Solidago virgaurea	Mefjord	Summer range	2.303846038	0.296319989	45.861716	0.443682847	1.093553252	11.3
Grassland	Early season	Sedge	Carex.sp	Julaelva	Migratory range	2.421534487	0.282554318	46.28786609	0.281932167	0.789419962	11.3
Grassland	Late season	Grass	Anthoxanthum.sp	Vassvik	Summer range	1.68114221	0.15330231	45.73579881	0.566942392	2.392924779	10.7
Grassland	Early season	Forb	Alchemilla.sp	Vassvik	Summer range	1.843819468	0.203154545	46.66230268	0.322652491	10.64606188	10.7
Grassland	Late season	Grass	Deschampsia.sp	Sandfjordelva	Summer range	2.021437272	0.147691305	45.33913244	0.964097854	5.520753904	10.9
Grassland	Early season	Forb	Alchemilla.sp	Fallejohka	Migratory range	3.213814179	0.321724121	47.07523832	0.109775311	4.199298288	12.1
Grassland	Early season	Forb	Viola.sp	Sandfjordelva	Summer range	2.878395987	0.456797591	44.11327387	0.164275533	1.539652032	10.9
Grassland	Late season	Grass	Deschampsia.sp	Eastorjohka	Migratory range	1.621661645	0.133901542	45.23320179	0.636032558	2.335043575	12.2
Grassland	Late season	Sedge	Carex.sp	Mefjord	Summer range	1.822151454	0.21923672	47.0430127	1.049832905	2.321897934	11.3
Grassland	Early season	Shrub	Salix lapponum	Salganjohka	Migratory range	3.604422524	0.387385938	48.52190584	0.083159278	4.872776385	11.5
Grassland	Early season	Grass	Avenella flexuosa	Iesjohka	Summer range	2.273277852	0.283167672	45.78718256	0.550716245	2.529164943	12.4
Grassland	Late season	Grass	Avenella flexuosa	Julaelva	Migratory range	1.132175699	0.138833823	46.48426122	0.274545304	4.113275411	11.3
Grassland	Late season	Sedge	Carex.sp	Stuorrajohka	Migratory range	1.6806929	0.221401155	46.68955318	0.0250127	1.096872024	12.4
Grassland	Late season	Grass	Festuca ovina	Sandfjordelva	Summer range	1.725538346	0.239087633	47.72551849	0.852758031	1.295036355	10.9
Grassland	Early season	Horsetail	Equisetum.sp	Mefjord	Summer range	2.559839796	0.307127996	40.63527564	1.892546823	0.493487314	11.3
Grassland	Late season	Shrub	Salix phylicifolia	Fallejohka	Migratory range	1.906591921	0.161529419	51.25089506	0.246162469	11.26220631	12.1
Grassland	Late season	Shrub	Salix phylicifolia	Eastorjohka	Migratory range	2.233111114	0.236326876	51.79298785	0.144271798	12.81704712	12.2
Grassland	Early season	Forb	Alchemilla.sp	Salganjohka	Migratory range	3.289506266	0.428708423	49.36216332	0.027025374	4.201065562	11.5
Grassland	Early season	Grass	Anthoxanthum.sp	Eastorjohka	Migratory range	2.484384383	0.326908538	47.89511089	0.290830426	1.919171287	12.2
Grassland	Early season	Sedge	Carex.sp	Iesjohka	Summer range	3.063859311	0.393344361	47.80184233	0.147811111	0.868166887	12.4
Grassland	Late season	Forb	Alchemilla.sp	Sandfjordelva	Summer range	2.12706471	0.215967939	47.32272103	1.062002313	5.623627035	10.9
Grassland	Late season	Grass	Deschampsia.sp	Sandfjordelva	Summer range	1.378641105	0.084129153	45.225176	1.017855718	4.391583713	10.9
Grassland	Late season	Grass	Deschampsia.sp	Sandfjordelva	Summer range	2.339728255	0.220102609	45.72993109	1.554976414	4.349364117	10.9
Grassland	Late season	Grass	Deschampsia.sp	Sandfjordelva	Summer range	1.746135746	0.0897685	44.74239554	1.459189249	4.926375201	10.9
Grassland	Late season	Grass	Deschampsia.sp	Sandfjordelva	Summer range	1.293774026	0.089498964	44.98338081	1.866799528	5.584784492	10.9
Grassland	Late season	Grass	Deschampsia.sp	Sandfjordelva	Summer range	1.775657381	0.119449823	43.9203435	1.606007066	5.202868253	10.9
Grassland	Late season	Grass	Deschampsia.sp	Komagelva	Summer range	1.873453598	0.082582657	43.7914002	0.887108031	4.265013654	11.3
Grassland	Late season	Grass	Deschampsia.sp	Komagelva	Summer range	2.131723251	0.119755128	44.88868684	0.864701929	3.13159976	11.3
Grassland	Late season	Grass	Deschampsia.sp	Komagelva	Summer range	1.498404893	0.075355474	46.02897665	0.862654649	3.358984951	11.3
Grassland	Late season	Grass	Deschampsia.sp	Komagelva	Summer range	1.697346334	0.090440749	44.78467684	0.294309512	3.084658094	11.3
Grassland	Late season	Grass	Deschampsia.sp	Komagelva	Summer range	2.336813094	0.18327845	44.57223974	1.229804523	3.412851304	11.3
Grassland	Late season	Grass	Deschampsia.sp	Sandfjordelva	Summer range	1.257435679	0.043181543	44.62139887	1.900011554	5.918240357	10.9
Grassland	Late season	Grass	Deschampsia.sp	Sandfjordelva	Summer range	1.636002638	0.110246446	45.83704274	1.625423105	4.306793524	10.9
Grassland	Late season	Grass	Deschampsia.sp	Sandfjordelva	Summer range	2.274603473	0.171095032	44.7068038	1.508530999	4.27942005	10.9
Grassland	Late season	Grass	Deschampsia.sp	Sandfjordelva	Summer range	1.436156108	0.057915166	44.96794243	1.384324967	5.10512231	10.9
Grassland	Late season	Grass	Deschampsia.sp	Sandfjordelva	Summer range	2.434162575	0.204485003	45.92122397	0.945812398	5.629678145	10.9
Grassland	Late season	Grass	Deschampsia.sp	Sandfjordelva	Summer range	2.433435712	0.164143855	45.09273566	0.786023806	5.887479739	10.9
Grassland	Late season	Grass	Deschampsia.sp	Sandfjordelva	Summer range	1.991037697	0.150778282	45.4577842	1.073828794	5.385981032	10.9
Grassland	Late season	Grass	Deschampsia.sp	Sandfjordelva	Summer range	2.082617007	0.131180725	44.4018076	1.056821276	4.090447577	10.9
Grassland	Late season	Grass	Deschampsia.sp	Sandfjordelva	Summer range	1.911841975	0.132980216	44.5603166	2.051228887	4.528276273	10.9
Grassland	Late season	Grass	Deschampsia.sp	Sandfjordelva	Summer range	1.341833253	0.073364754	44.88087995	0.836807585	5.35561811	10.9
Grassland	Late season	Grass	Deschampsia.sp	Sandfjordelva	Summer range	2.045827519	0.141374586	45.27885977	1.237672465	4.901596331	10.9
Grassland	Late season	Grass	Deschampsia.sp	Sandfjordelva	Summer range	1.688654277	0.147203767	45.19979145	1.178544977	4.827188354	10.9
Grassland	Late season	Grass	Deschampsia.sp	Sandfjordelva	Summer range	1.903838505	0.158237881	44.37626287	1.222296943	5.136803991	10.9
Grassland	Late season	Grass	Deschampsia.sp	Sandfjordelva	Summer range	1.714622391	0.102991838	45.04770932	1.07364196	4.541181675	10.9
Grassland	Late season	Grass	Deschampsia.sp	Sandfjordelva	Summer range	2.096128547	0.152372179	44.78818696	1.64068055	4.856972396	10.9
Grassland	Late season	Grass	Deschampsia.sp	Sandfjordelva	Summer range	1.335438347	0.059605716	44.66598752	0.818974637	4.584200745	10.9
Grassland	Late season	Grass	Deschampsia.sp	Sandfjordelva	Summer range	1.496437525	0.106154796	45.4922607	1.159489612	5.308577526	10.9
Grassland	Late season	Grass	Deschampsia.sp	Sandfjordelva	Summer range	1.523895801	0.097420328	45.41509045	1.03784402	5.039902269	10.9
Grassland	Late season	Grass	Deschampsia.sp	Sandfjordelva	Summer range	1.591064299	0.13251031	45.02019164	0.867659625	4.600737809	10.9
Grassland	Late season	Grass	Deschampsia.sp	Sandfjordelva	Summer range	1.881272754	0.168557914	44.70135693	1.132279373	5.018530559	10.9
Grassland	Late season	Grass	Deschampsia.sp	Sandfjordelva	Summer range	2.181413741	0.177197629	45.06584386	1.284304375	3.991634877	10.9
Grassland	Late season	Grass	Deschampsia.sp	Sandfjordelva	Summer range	1.920843285	0.153867373	44.94089881	1.316809594	4.681615109	10.9
Grassland	Late season	Grass	Deschampsia.sp	Komagelva	Summer range	2.086389064	0.158659577	43.59520321	1.762342684	3.419054751	11.3
Grassland	Late season	Grass	Nardus stricta	Sandfjordelva	Summer range	0.738709648	0.077053179	43.82655066	1.858008202	0.946427404	10.9
Grassland	Late season	Grass	Nardus stricta	Sandfjordelva	Summer range	1.460284035	0.090262545	44.52952794	1.413150334	0.609944617	10.9
Grassland	Late season	Grass	Nardus stricta	Sandfjordelva	Summer range	1.148083939	0.074662953	43.20588802	2.233918655	0.818976151	10.9
Grassland	Late season	Grass	Nardus stricta	Sandfjordelva	Summer range	1.412014056	0.102834215	43.42592118	2.438931814	0.524468401	10.9
Grassland	Late season	Grass	Nardus stricta	Sandfjordelva	Summer range	1.062242894	0.045259424	43.71162482	1.661957621	1.013001496	10.9
Grassland	Late season	Grass	Nardus stricta	Sandfjordelva	Summer range	1.427067066	0.10208552	44.5461928	1.122295683	0.846172607	10.9
Grassland	Late season	Grass	Nardus stricta	Komagelva	Summer range	1.47300415	0.117502581	44.26067955	1.64010305	1.05740839	11.3
Grassland	Late season	Grass	Nardus stricta	Komagelva	Summer range	1.297459533	0.045952534	44.4050649	2.289829282	1.129156287	11.3
Grassland	Late season	Grass	Nardus stricta	Komagelva	Summer range	1.240948666	0.078994366	44.42978725	2.32236127	1.15278844	11.3
Grassland	Early season	Grass	Agrostis.sp	Eastorjohka	Migratory range	2.878852829	0.310648094	46.3328128	0.340724014	2.764923834	12.2
Grassland	Late season	Grass	Agrostis.sp	Krekenelva	Summer range	1.26780339	0.048358056	43.52823311	3.452898587	2.769847348	11.4
Grassland	Early season	Forb	Alchemilla.sp	Krekenelva	Summer range	2.409891681	0.254508196	46.74270067	0.334982803	8.284207019	11.4
Grassland	Early season	Forb	Alchemilla.sp	Krekenelva	Summer range	2.604328328	0.251356681	46.57817136	0.106535847	7.817839831	11.4
Grassland	Early season	Forb	Alchemilla.sp	Strandajohka	Summer range	1.774834128	0.185433676	46.26016608	0.236033834	8.350773747	10.8
Grassland	Early season	Forb	Alchemilla.sp	Giksjohka	Summer range	3.267103736	0.337553487	46.80848003	0.083647375	4.124344096	12.1
Grassland	Early season	Forb	Alchemilla.sp	Giksjohka	Summer range	3.04549775	0.282193716	46.32160918	0.215372104	5.207166656	12.1
Grassland	Early season	Forb	Alchemilla.sp	Iesjohka	Summer range	3.157731778	0.343230428	45.59419071	0.158259602	3.421603899	12.4
Grassland	Late season	Forb	Alchemilla.sp	Eastorjohka	Migratory range	2.60424141	0.19779708	44.57685183	0.014580568	5.200109691	12.2
Grassland	Late season	Forb	Alchemilla.sp	Fallejohka	Migratory range	1.951284062	0.145422012	44.72159031	0.377459683	6.73398697	12.1
Grassland	Early season	Forb	Alchemilla.sp	Krekenelva	Summer range	3.533529145	0.400285228	45.35892324	0.292329149	3.153145543	11.4
Grassland	Early season	Forb	Alchemilla.sp	Sandfjordelva	Summer range	3.475673588	0.370435449	45.03150209	0.155698791	2.941024151	10.9
Grassland	Early season	Forb	Alchemilla.sp	Vassvik	Summer range	2.051608759	0.22660894	44.94187495	0.288092026	5.300499935	10.7
Grassland	Late season	Grass	Anthoxanthum.sp	Giksjohka	Summer range	2.15477179	0.202559352	44.89469715	0.431024122	1.102983147	12.1
Grassland	Late season	Grass	Anthoxanthum.sp	Krekenelva	Summer range	1.419156501	0.126437623	44.07036895	1.365473231	2.463896329	11.4
Grassland	Early season	Grass	Anthoxanthum.sp	Mefjord	Summer range	1.561452028	0.106616689	45.01983638	0.143031892	1.871539088	11.3
Grassland	Early season	Grass	Anthoxanthum.sp	Salganjohka	Migratory range	2.109859978	0.216151238	46.21014079	0.85774069	1.669195498	11.5
Grassland	Early season	Grass	Avenella flexuosa	Eastorjohka	Migratory range	2.31182001	0.349773541	46.59377805	0.10046156	2.81204669	12.2
Grassland	Early season	Grass	Avenella flexuosa	Eastorjohka	Migratory range	2.126316181	0.294904319	46.61279307	0.341092878	3.51268772	12.2
Grassland	Late season	Grass	Avenella flexuosa	Giksjohka	Summer range	1.646112979	0.169169778	45.78793096	0.0712404	3.062623055	12.1
Grassland	Late season	Grass	Avenella flexuosa	Giksjohka	Summer range	1.25358991	0.128177657	45.43141291	0.578395912	3.427318267	12.1
Grassland	Late season	Grass	Avenella flexuosa	Iesjohka	Summer range	0.855243833	0.085402407	45.87913131	0.727055017	1.496378833	12.4
Grassland	Early season	Grass	Avenella flexuosa	Krekenelva	Summer range	2.359816769	0.285319928	46.01154118	0.170986483	1.291964904	11.4
Grassland	Early season	Grass	Avenella flexuosa	Krekenelva	Summer range	1.498368616	0.134383699	46.29340419	0.510673789	1.072108721	11.4
Grassland	Early season	Grass	Avenella flexuosa	Krekenelva	Summer range	1.726857524	0.172763908	45.85768791	0.652673587	0.656637276	11.4
Grassland	Late season	Grass	Avenella flexuosa	Salganjohka	Migratory range	1.447585934	0.144172664	44.63420802	0.60083346	3.421707112	11.5
Grassland	Early season	Grass	Avenella flexuosa	Strandajohka	Summer range	1.925105648	0.222332221	45.96281192	0.186018237	2.824148415	10.8
Grassland	Early season	Grass	Avenella flexuosa	Strandajohka	Summer range	2.331532876	0.246664076	45.78329444	0.592396228	2.29426668	10.8
Grassland	Early season	Grass	Avenella flexuosa	Strandajohka	Summer range	1.752942596	0.17840499	45.19076394	0.101601784	3.135368572	10.8
Grassland	Early season	Grass	Avenella flexuosa	Strandajohka	Summer range	2.545248078	0.290482401	45.79853886	0.333011861	1.83523671	10.8
Grassland	Late season	Grass	Avenella flexuosa	Strandajohka	Summer range	0.826507287	0.078782204	45.87498304	0.728505992	3.427241187	10.8
Grassland	Early season	Grass	Avenella flexuosa	Strandajohka	Summer range	1.952484452	0.23109584	46.27864209	0.094914827	1.716386515	10.8
Grassland	Late season	Grass	Avenella flexuosa	Strandajohka	Summer range	0.748132762	0.066094358	45.97066913	0.915557851	4.332504588	10.8
Grassland	Early season	Shrub	Salix phylicifolia	Strandajohka	Summer range	4.065995138	0.545905116	48.76492196	0.314232839	1.93910367	10.8
Grassland	Early season	Shrub	Betula nana	Eastorjohka	Migratory range	3.492502385	0.398691522	49.93396897	0.316312101	5.137782919	12.2
Grassland	Late season	Shrub	Betula pubescens	Fallejohka	Migratory range	1.911630605	0.221519298	50.36653789	0.175055136	4.798426876	12.1
Grassland	Early season	Shrub	Betula pubescens	Krekenelva	Summer range	2.636124018	0.334174969	47.2395683	1.157960145	3.582596045	11.4
Grassland	Early season	Shrub	Betula pubescens	Salganjohka	Migratory range	3.200661029	0.40029902	49.00099081	0.483500501	4.164376653	11.5
Grassland	Early season	Forb	Bistorta vivipara	Sandfjordelva	Summer range	2.89676992	0.368645402	45.4468248	0.02028628	4.439793682	10.9
Grassland	Late season	Forb	Bistorta vivipara	Stuorrajohka	Migratory range	2.591826235	0.264067919	45.82685302	0.127722081	2.536538554	12.4
Grassland	Late season	Grass	Calamagrostis.sp	Julaelva	Migratory range	1.246227061	0.112708549	45.2114654	2.17848135	1.727923086	11.3
Grassland	Late season	Grass	Calamagrostis.sp	Iesjohka	Summer range	0.924012788	0.123371833	46.65746919	1.111922162	1.544032845	12.4
Grassland	Late season	Grass	Calamagrostis.sp	Stuorrajohka	Migratory range	1.058084497	0.090656032	44.26539036	1.493414539	0.877388018	12.4
Grassland	Late season	Sedge	Carex.sp	Mefjord	Summer range	1.153343551	0.10214671	45.94463494	1.409643978	3.056358443	11.3
Grassland	Early season	Sedge	Carex.sp	Fallejohka	Migratory range	2.865689606	0.322798697	46.57960699	0.504330925	0.65575864	12.1
Grassland	Early season	Sedge	Carex.sp	Vassvik	Summer range	2.268010223	0.213963182	44.98517401	0.851523824	3.082205208	10.7
Grassland	Early season	Sedge	Carex.sp	Strandajohka	Summer range	2.911521948	0.311422094	45.98209841	0.362048604	1.339264586	10.8
Grassland	Early season	Sedge	Carex.sp	Strandajohka	Summer range	2.618031193	0.288457247	46.61278972	0.533470927	2.142070256	10.8
Grassland	Early season	Shrub	Chamaepericlymenum suecica	Eastorjohka	Migratory range	2.563435281	0.251251913	47.27519365	0.134629633	11.34737974	12.2
Grassland	Early season	Shrub	Chamaepericlymenum suecica	Komagelva	Summer range	1.878293406	0.186132633	45.79386024	0.161056316	11.7911611	11.3
Grassland	Early season	Shrub	Chamaepericlymenum suecica	Salganjohka	Migratory range	2.922686196	0.316658916	47.74416258	0.062604848	12.41588381	11.5
Grassland	Late season	Grass	Deschampsia.sp	Giksjohka	Summer range	0.96856438	0.04969378	43.9707089	1.090191183	1.36287487	12.1
Grassland	Early season	Shrub	Empetrum nigrum	Fallejohka	Migratory range	0.59621317	0.109658988	53.36662856	0.01495819	6.053931056	12.1
Grassland	Early season	Shrub	Empetrum nigrum	Stuorrajohka	Migratory range	0.693473006	0.161199683	53.55204397	0.11827717	6.363302154	12.4
Grassland	Late season	Horsetail	Equisetum.sp	Eastorjohka	Migratory range	1.890122363	0.134486623	37.83475585	3.517674832	0.418574082	12.2
Grassland	Early season	Horsetail	Equisetum.sp	Giksjohka	Summer range	3.101016805	0.381310842	44.49751078	0.912423411	1.643064697	12.1
Grassland	Early season	Horsetail	Equisetum.sp	Eastorjohka	Migratory range	3.244194851	0.342130673	44.12351388	0.858944209	2.905780035	12.2
Grassland	Early season	Horsetail	Equisetum.sp	Julaelva	Migratory range	2.198662447	0.210986502	45.7472655	1.126986431	4.999645302	11.3
Grassland	Early season	Horsetail	Equisetum.sp	Krekenelva	Summer range	2.488801425	0.339209876	41.09030204	2.838388185	0.504749899	11.4
Grassland	Early season	Horsetail	Equisetum.sp	Salganjohka	Migratory range	2.740229089	0.328578248	42.66135098	1.587093657	2.111949974	11.5
Grassland	Early season	Horsetail	Equisetum.sp	Salganjohka	Migratory range	3.079517799	0.335271719	42.13145041	0.520482005	1.280482377	11.5
Grassland	Early season	Horsetail	Equisetum.sp	Sandfjordelva	Summer range	3.082483049	0.388985806	40.93894805	3.506860938	0.718876408	10.9
Grassland	Early season	Forb	Geranium.sp	Vassvik	Summer range	2.194164387	0.150065392	47.48211703	0.573343759	13.97480049	10.7
Grassland	Late season	Forb	Alchemilla.sp	Komagelva	Summer range	2.344666707	0.195122018	45.36420954	1.075172528	5.76837315	11.3
Grassland	Late season	Grass	Elymus repens	Strandajohka	Summer range	1.578497362	0.158408035	46.07835448	1.255061979	0.738552206	10.8
Grassland	Late season	Grass	Elymus repens	Giksjohka	Summer range	1.028450811	0.081785958	46.78810176	0.813833685	2.106537048	12.1
Grassland	Late season	Grass	Elymus repens	Salganjohka	Migratory range	1.791960973	0.160834551	44.60609143	2.624982019	1.50076261	11.5
Grassland	Late season	Forb	Comarum palustre	Iesjohka	Summer range	2.781213498	0.253118748	46.41058637	0.335488812	3.979436012	12.4
Grassland	Early season	Grass	Phleum.sp	Giksjohka	Summer range	1.740685512	0.155816532	46.06264182	0.512441554	1.395538519	12.1
Grassland	Late season	Grass	Phleum.sp	Stuorrajohka	Migratory range	1.536635513	0.128817002	45.22763327	0.27773485	1.973390353	12.4
Grassland	Late season	Grass	Phleum.sp	Strandajohka	Summer range	1.265958657	0.127607429	46.86865398	0.454163656	1.33846704	10.8
Grassland	Early season	Forb	Ranunculus sp	Iesjohka	Summer range	2.32868687	0.326011469	45.88640993	0.369698945	1.845655954	12.4
Grassland	Early season	Forb	Ranunculus sp	Eastorjohka	Migratory range	2.275131841	0.265435433	42.57515283	0.078767355	1.488341228	12.2
Grassland	Early season	Shrub	Rubus chamaemorus	Eastorjohka	Migratory range	2.185511614	0.237711292	46.64041798	0.206757278	13.58559675	12.2
Grassland	Late season	Shrub	Rubus chamaemorus	Eastorjohka	Migratory range	1.444497085	0.048230075	47.53146351	0.069189563	11.41202605	12.2
Grassland	Early season	Shrub	Rubus chamaemorus	Salganjohka	Migratory range	2.174256375	0.214766876	47.0133236	0.099996086	10.30615065	11.5
Grassland	Early season	Shrub	Rubus chamaemorus	Stuorrajohka	Migratory range	2.450963071	0.254438721	47.34574344	0.157426481	8.181985052	12.4
Grassland	Late season	Shrub	Rubus chamaemorus	Strandajohka	Summer range	1.720740995	0.099912143	47.77817708	0.058049626	10.28380983	10.8
Grassland	Early season	Forb	Rumex.sp	Julaelva	Migratory range	3.199957036	0.428876886	48.98609226	0.258423048	2.628374067	11.3
Grassland	Early season	Shrub	Salix glauca	Eastorjohka	Migratory range	3.073572157	0.530826754	48.11696036	0.053231997	1.521169206	12.2
Grassland	Late season	Shrub	Salix glauca	Eastorjohka	Migratory range	1.520756237	0.243578757	46.14291414	0.720479202	1.560519164	12.2
Grassland	Late season	Shrub	Salix glauca	Fallejohka	Migratory range	1.521783809	0.200252824	50.44307494	0.111137258	4.445844694	12.1
Grassland	Early season	Shrub	Salix herbacea	Salganjohka	Migratory range	1.77529616	0.231184463	49.34583276	0.142354352	4.165992697	11.5
Grassland	Late season	Shrub	Salix lapponum	Eastorjohka	Migratory range	1.934252008	0.286181671	48.29393529	0.226442223	2.846429833	12.2
Grassland	Late season	Shrub	Salix lapponum	Fallejohka	Migratory range	1.350591377	0.19584788	49.15549305	0.242289509	4.08910137	12.1
Grassland	Late season	Shrub	Salix lapponum	Fallejohka	Migratory range	1.206644317	0.146433549	48.94755982	0.304197207	4.931344798	12.1
Grassland	Late season	Shrub	Salix.sp	Giksjohka	Summer range	2.236992434	0.239769882	47.1943495	0.061163412	2.605324525	12.1
Grassland	Early season	Forb	Solidago virgaurea	Iesjohka	Summer range	3.588141433	0.450300662	47.0723595	0.375759237	1.527946351	12.4
Grassland	Late season	Forb	Solidago virgaurea	Strandajohka	Summer range	1.861165861	0.204571668	44.99645795	0.522796854	1.165270452	10.8
Grassland	Early season	Shrub	Salix glauca	Julaelva	Migratory range	3.77362743	0.480602343	49.16438608	0.2040596	2.885387525	11.3
Grassland	Early season	Shrub	Salix glauca	Sandfjordelva	Summer range	2.700065467	0.32404411	49.00315107	0.005057866	3.285357574	10.9
Grassland	Early season	Sedge	Carex.sp	Stuorrajohka	Migratory range	2.566554879	0.185724881	45.62113001	0.925539954	1.573407824	12.4
Grassland	Early season	Forb	Trientalis europaea	Komagelva	Summer range	1.784777474	0.264164695	47.53094298	0.236468189	5.167214951	11.3
Grassland	Early season	Forb	Trientalis europaea	Stuorrajohka	Migratory range	2.820510232	0.308313829	47.38467659	0.064693813	3.321902334	12.4
Grassland	Early season	Forb	Trollius europaeus	Sandfjordelva	Summer range	3.716040276	0.392592193	46.84774061	0.446980355	1.558433201	10.9
Grassland	Early season	Forb	Trollius europaeus	Stuorrajohka	Migratory range	4.212397806	0.495314025	45.4884532	0.159259143	1.870324447	12.4
Grassland	Late season	Shrub	Vaccinium myrtillus	Strandajohka	Summer range	1.012334732	0.079051124	51.21056151	0.23426977	6.198013675	10.8
Grassland	Early season	Forb	Viola.sp	Eastorjohka	Migratory range	3.01779253	0.486206714	41.66248106	0.103165424	1.798690988	12.2
Grassland	Early season	Forb	Viola.sp	Eastorjohka	Migratory range	2.748060624	0.486540769	39.70125361	0.243181519	1.312094831	12.2
Grassland	Late season	Forb	Viola.sp	Giksjohka	Summer range	2.622970648	0.325241023	44.3950325	0.286404213	1.153048518	12.1
Grassland	Early season	Forb	Viola.sp	Salganjohka	Migratory range	3.323929431	0.44716688	45.54531703	0.153474623	2.886511554	11.5
Grassland	Early season	Forb	Viola.sp	Stuorrajohka	Migratory range	3.300428596	0.541831238	41.45380319	0.187131294	1.305044255	12.4
Grassland	Late season	Grass	Deschampsia.sp	Krekenelva	Summer range	NA	NA	NA	1.9097	NA	11.4
Grassland	Late season	Grass	Deschampsia.sp	Krekenelva	Summer range	NA	NA	NA	2.0384	NA	11.4
Grassland	Early season	Grass	Deschampsia.sp	Vassvik	Summer range	NA	NA	NA	0.7879	NA	10.7
Grassland	Late season	Grass	Deschampsia.sp	Vassvik	Summer range	NA	NA	NA	2.1406	NA	10.7
Grassland	Late season	Grass	Deschampsia.sp	Strandajohka	Summer range	NA	NA	NA	0.6955	NA	10.8
Grassland	Late season	Grass	Deschampsia.sp	Sandfjordelva	Summer range	0.812458691	0.086004627	NA	0.651960784	NA	10.9
Grassland	Late season	Grass	Deschampsia.sp	Sandfjordelva	Summer range	NA	NA	NA	0.6055	NA	10.9
Grassland	Late season	Grass	Deschampsia.sp	Giksjohka	Summer range	NA	NA	NA	1.3806	NA	12.1
Grassland	Early season	Grass	Deschampsia.sp	Sandfjordelva	Summer range	NA	NA	NA	0.6904	NA	10.9
Grassland	Early season	Grass	Deschampsia.sp	Julaelva	Migratory range	NA	NA	NA	1.2306	NA	11.3
Grassland	Early season	Grass	Deschampsia.sp	Strandajohka	Summer range	NA	NA	NA	0.7974	NA	10.8
Grassland	Early season	Horsetail	Equisetum.sp	Julaelva	Migratory range	NA	NA	NA	1.0521	NA	11.3
Grassland	Late season	Grass	Alopecurus pratensis	Giksjohka	Summer range	NA	NA	NA	0.432432432	NA	12.1
Grassland	Early season	Horsetail	Equisetum.sp	Strandajohka	Summer range	NA	NA	NA	2.2478	NA	10.8
Grassland	Early season	Horsetail	Equisetum.sp	Giksjohka	Summer range	NA	NA	NA	0.9913	NA	12.1
Grassland	Early season	Horsetail	Equisetum.sp	Fallejohka	Migratory range	NA	NA	NA	1.8465	NA	12.1
Grassland	Early season	Horsetail	Equisetum.sp	Fallejohka	Migratory range	NA	NA	NA	1.8227	NA	12.1
Grassland	Late season	Horsetail	Equisetum.sp	Fallejohka	Migratory range	NA	NA	NA	2.2469	NA	12.1
Grassland	Late season	Horsetail	Equisetum.sp	Julaelva	Migratory range	NA	NA	NA	1.161341853	NA	11.3
Grassland	Early season	Horsetail	Equisetum.sp	Komagelva	Summer range	NA	NA	NA	0.760835913	NA	11.3
Grassland	Early season	Horsetail	Equisetum.sp	Sandfjordelva	Summer range	NA	NA	NA	3.6063	NA	10.9
Grassland	Late season	Grass	Phleum.sp	Giksjohka	Summer range	NA	NA	NA	0.261513158	NA	12.1
Grassland	Late season	Grass	Calamagrostis.sp	Giksjohka	Summer range	NA	NA	NA	1.243670886	NA	12.1
Grassland	Late season	Grass	Nardus stricta	Giksjohka	Summer range	NA	NA	NA	0.667378917	NA	12.1
Grassland	Late season	Grass	Calamagrostis.sp	Iesjohka	Summer range	1.902056807	0.097698335	NA	1.324285714	NA	12.4
Grassland	Late season	Grass	Calamagrostis.sp	Iesjohka	Summer range	1.753294893	0.078830313	NA	1.087155963	NA	12.4
Grassland	Late season	Grass	Phleum.sp	Iesjohka	Summer range	1.156928214	0.081135225	NA	0.133333333	NA	12.4
Grassland	Late season	Grass	Nardus stricta	Iesjohka	Summer range	1.197100966	0.096467844	NA	1.336858006	NA	12.4
Grassland	Early season	Grass	Avenella flexuosa	Julaelva	Migratory range	1.532347041	0.204613842	NA	0.616776316	NA	11.3
Grassland	Early season	Grass	Avenella flexuosa	Julaelva	Migratory range	2.176378858	0.310489166	NA	0.593023256	NA	11.3
Grassland	Early season	Grass	Avenella flexuosa	Julaelva	Migratory range	1.311601643	0.186858316	NA	0.570552147	NA	11.3
Grassland	Early season	Grass	Avenella flexuosa	Julaelva	Migratory range	1.372127872	0.265734266	NA	0.436643836	NA	11.3
Grassland	Early season	Grass	Phleum.sp	Julaelva	Migratory range	1.066178889	0.212841171	NA	0.239825581	NA	11.3
Grassland	Early season	Grass	Phleum.sp	Julaelva	Migratory range	1.460684474	0.228881469	NA	0.137704918	NA	11.3
Grassland	Early season	Sedge	Carex.sp	Julaelva	Migratory range	2.397004062	0.211238998	NA	0.648036254	NA	11.3
Grassland	Early season	Sedge	Carex.sp	Julaelva	Migratory range	2.127073656	0.175182482	NA	0.646875	NA	11.3
Grassland	Early season	Sedge	Carex.sp	Julaelva	Migratory range	1.914037085	0.146633051	NA	NA	NA	11.3
Grassland	Early season	Grass	Phleum.sp	Komagelva	Summer range	1.341038051	0.173481308	NA	0.200636943	NA	11.3
Grassland	Early season	Grass	Phleum.sp	Komagelva	Summer range	1.551142006	0.207795432	NA	0.174846626	NA	11.3
Grassland	Late season	Grass	Deschampsia.sp	Komagelva	Summer range	NA	NA	NA	2.568181818	NA	11.3
Grassland	Late season	Grass	Deschampsia.sp	Komagelva	Summer range	NA	NA	NA	1.997663551	NA	11.3
Grassland	Early season	Grass	Phleum.sp	Krekenelva	Summer range	1.435124509	0.151621887	NA	0.344827586	NA	11.4
Grassland	Late season	Grass	Elymus repens	Strandajohka	Summer range	NA	NA	NA	1.22972973	NA	10.8
Grassland	Late season	Grass	Elymus repens	Fallejohka	Migratory range	NA	NA	NA	1.591423948	NA	12.1
Grassland	Late season	Grass	Elymus repens	Iesjohka	Summer range	NA	NA	NA	0.88961039	NA	12.4
Grassland	Late season	Grass	Elymus repens	Komagelva	Summer range	NA	NA	NA	2.364678899	NA	11.3
Grassland	Late season	Grass	Elymus repens	Salganjohka	Migratory range	NA	NA	NA	3.060032895	NA	11.5
Grassland	Late season	Grass	Elymus repens	Stuorrajohka	Migratory range	NA	NA	NA	1.23374613	NA	12.4
Grassland	Late season	Grass	Nardus stricta	Eastorjohka	Migratory range	NA	NA	NA	1.568666667	NA	12.2
Grassland	Late season	Grass	Nardus stricta	Eastorjohka	Migratory range	NA	NA	NA	0.804824561	NA	12.2
Grassland	Early season	Grass	Nardus stricta	Fallejohka	Migratory range	NA	NA	NA	1.155362776	NA	12.1
Grassland	Late season	Grass	Nardus stricta	Julaelva	Migratory range	NA	NA	NA	1.493852459	NA	11.3
Grassland	Late season	Grass	Nardus stricta	Julaelva	Migratory range	NA	NA	NA	2.470948012	NA	11.3
Grassland	Early season	Grass	Nardus stricta	Mefjord	Summer range	NA	NA	NA	0.335962145	NA	11.3
Grassland	Early season	Grass	Nardus stricta	Krekenelva	Summer range	NA	NA	NA	1.857680723	NA	11.4
Grassland	Late season	Grass	Nardus stricta	Stuorrajohka	Migratory range	NA	NA	NA	1.005921053	NA	12.4
Grassland	Late season	Grass	Nardus stricta	Stuorrajohka	Migratory range	NA	NA	NA	2.420731707	NA	12.4
Grassland	Late season	Grass	Phleum.sp	Strandajohka	Summer range	NA	NA	NA	0.284700315	NA	10.8
Grassland	Early season	Grass	Phleum.sp	Eastorjohka	Migratory range	NA	NA	NA	0.259493671	NA	12.2
Grassland	Early season	Grass	Phleum.sp	Giksjohka	Summer range	NA	NA	NA	0.113934426	NA	12.1
Grassland	Late season	Grass	Phleum.sp	Iesjohka	Summer range	NA	NA	NA	0.324367089	NA	12.4
Grassland	Late season	Grass	Phleum.sp	Iesjohka	Summer range	NA	NA	NA	0.442789969	NA	12.4
Grassland	Early season	Grass	Phleum.sp	Iesjohka	Summer range	NA	NA	NA	0.114825581	NA	12.4
Grassland	Late season	Grass	Phleum.sp	Julaelva	Migratory range	NA	NA	NA	0.537096774	NA	11.3
Grassland	Late season	Grass	Phleum.sp	Krekenelva	Summer range	NA	NA	NA	0.657936508	NA	11.4
Grassland	Late season	Grass	Phleum.sp	Krekenelva	Summer range	NA	NA	NA	0.689265537	NA	11.4
Grassland	Late season	Grass	Phleum.sp	Stuorrajohka	Migratory range	NA	NA	NA	0.165	NA	12.4
Grassland	Late season	Grass	Phleum.sp	Stuorrajohka	Migratory range	NA	NA	NA	0.410833333	NA	12.4
Grassland	Late season	Grass	Phleum.sp	Strandajohka	Summer range	NA	NA	NA	0.310725552	NA	10.8
Grassland	Late season	Forb	Alchemilla.sp	Komagelva	Summer range	1.432135729	0.105289421	NA	2.185236769	NA	11.3
Grassland	Early season	Grass	Anthoxanthum.sp	Sandfjordelva	Summer range	1.553180915	0.137425447	NA	0.426470588	NA	10.9
Grassland	Early season	Grass	Phleum.sp	Sandfjordelva	Summer range	1.288334435	0.14623265	NA	0.283185841	NA	10.9
Grassland	Early season	Grass	Phleum.sp	Sandfjordelva	Summer range	2.625368973	0.286815349	NA	0.899068323	NA	10.9
Grassland	Late season	Grass	Phleum.sp	Sandfjordelva	Summer range	0.955339321	0.055638723	NA	0.242088608	NA	10.9
Grassland	Late season	Grass	Deschampsia.sp	Sandfjordelva	Summer range	0.9727846	0.073431796	NA	2.40440367	NA	10.9
Grassland	Late season	Grass	Phleum.sp	Sandfjordelva	Summer range	1.125	0.096470976	NA	0.288643533	NA	10.9
Grassland	Early season	Sedge	Carex.sp	Sandfjordelva	Summer range	2.995276765	0.196138548	NA	0.902866242	NA	10.9
Grassland	Early season	Sedge	Carex.sp	Sandfjordelva	Summer range	2.459920503	0.241719112	NA	0.189759036	NA	10.9
Grassland	Late season	Grass	Deschampsia.sp	Sandfjordelva	Summer range	NA	NA	NA	2.402777778	NA	10.9
Grassland	Late season	Shrub	Salix glauca	Stuorrajohka	Migratory range	NA	NA	NA	0.016129032	NA	12.4
Grassland	Late season	Forb	Solidago virgaurea	Eastorjohka	Migratory range	NA	NA	NA	0.024553571	NA	12.2
Grassland	Early season	Forb	Solidago virgaurea	Julaelva	Migratory range	NA	NA	NA	0.03003003	NA	11.3
Grassland	Early season	Forb	Solidago virgaurea	Komagelva	Summer range	NA	NA	NA	0.027108434	NA	11.3
Grassland	Late season	Forb	Solidago virgaurea	Stuorrajohka	Migratory range	NA	NA	NA	0.036458333	NA	12.4
Grassland	Early season	Grass	Avenella flexuosa	Stuorrajohka	Migratory range	1.624665552	0.195150502	NA	0.312913907	NA	12.4
Grassland	Late season	Grass	Nardus stricta	Sandfjordelva	Summer range	1.634615096	0.141565266	46.31889627	1.475093165	0.475980444	10.9
Grassland	Late season	Grass	Nardus stricta	Sandfjordelva	Summer range	1.436390976	0.14014257	45.66405397	1.678503029	0.583205665	10.9
Grassland	Late season	Grass	Nardus stricta	Sandfjordelva	Summer range	1.467939147	0.147236983	44.91887119	2.000883702	0.39938691	10.9
Grassland	Late season	Grass	Nardus stricta	Sandfjordelva	Summer range	1.303029651	0.117904645	45.66076997	1.670640361	0.447299011	10.9
Grassland	Late season	Grass	Deschampsia.sp	Sandfjordelva	Summer range	2.109617736	0.141690099	43.98008179	0.990246333	4.149914267	10.9
Grassland	Late season	Grass	Deschampsia.sp	Sandfjordelva	Summer range	2.267272378	0.227968408	45.19299842	1.284790333	3.251884939	10.9
Grassland	Late season	Grass	Deschampsia.sp	Komagelva	Summer range	2.121574185	0.16367968	44.47880116	1.303754403	3.206281233	11.3
Grassland	Late season	Grass	Phleum.sp	Sandfjordelva	Summer range	1.253554904	0.13912161	46.72084449	0.920212508	2.254685677	10.9
Grassland	Late season	Grass	Deschampsia.sp	Iesjohka	Summer range	1.011000607	0.085922307	44.96257329	1.316897312	1.28699525	12.4
Grassland	Late season	Grass	Nardus stricta	Komagelva	Summer range	1.63949346	0.16398218	45.47936632	1.297024729	1.513314451	11.3
Grassland	Late season	Grass	Nardus stricta	Komagelva	Summer range	1.657004813	0.149878982	46.03263208	1.88744811	1.163189691	11.3
Grassland	Late season	Grass	Deschampsia.sp	Komagelva	Summer range	1.566507686	0.116190308	44.5167204	1.501552566	2.766864708	11.3
Grassland	Early season	Grass	Deschampsia.sp	Stuorrajohka	Migratory range	2.370835618	0.235464871	46.35003983	0.792623762	1.546495866	12.4
Grassland	Early season	Grass	Deschampsia.sp	Krekenelva	Summer range	2.045758263	0.23526842	46.2071659	1.478897789	1.741466273	11.4
Grassland	Late season	Grass	Agrostis.sp	Krekenelva	Summer range	1.889922207	0.166206158	44.99444583	1.798203464	3.527156627	11.4
Grassland	Late season	Grass	Agrostis.sp	Krekenelva	Summer range	2.053479355	0.172294376	44.12359288	1.831422105	2.969203719	11.4
Grassland	Early season	Grass	Agrostis.sp	Eastorjohka	Migratory range	3.164420237	0.301117371	46.08744817	0.319750926	1.941091842	12.2
Grassland	Late season	Grass	Agrostis.sp	Krekenelva	Summer range	2.245074336	0.221882037	45.50178315	1.503418447	0.894870417	11.4
Grassland	Late season	Grass	Agrostis.sp	Krekenelva	Summer range	1.494646824	0.135504348	44.30677189	1.64142824	3.088795522	11.4
Grassland	Early season	Forb	Alchemilla.sp	Krekenelva	Summer range	2.181751162	0.259307022	47.26272495	0.601950655	12.1343484	11.4
Grassland	Early season	Forb	Alchemilla.sp	Giksjohka	Summer range	3.230247211	0.321710131	46.88182733	0.401277104	7.562725312	12.1
Grassland	Early season	Forb	Alchemilla.sp	Giksjohka	Summer range	3.01347527	0.258428076	45.98525843	0.69928346	8.515605832	12.1
Grassland	Early season	Forb	Alchemilla.sp	Sandfjordelva	Summer range	3.450442498	0.345367887	46.42960196	0.589183783	6.184740073	10.9
Grassland	Late season	Forb	Alchemilla.sp	Giksjohka	Summer range	1.59807795	0.124296754	45.22447926	0.656601786	2.268717204	12.1
Grassland	Early season	Forb	Alchemilla.sp	Stuorrajohka	Migratory range	3.336758246	0.280487303	46.20155597	0.609822176	7.934426152	12.4
Grassland	Early season	Grass	Anthoxanthum.sp	Eastorjohka	Migratory range	2.180876911	0.223655152	45.80204264	0.317121232	2.793305313	12.2
Grassland	Late season	Grass	Anthoxanthum.sp	Julaelva	Migratory range	1.748744941	0.17012454	44.9278109	0.72523572	2.72521755	11.3
Grassland	Late season	Grass	Anthoxanthum.sp	Krekenelva	Summer range	1.609915034	0.185099658	44.70584576	0.775105708	2.594014082	11.4
Grassland	Early season	Grass	Anthoxanthum.sp	Salganjohka	Migratory range	2.141866064	0.244708625	46.07807425	0.55731806	2.041772437	11.5
Grassland	Early season	Grass	Anthoxanthum.sp	Stuorrajohka	Migratory range	2.22476658	0.272569382	46.60063759	0.305598122	2.478055116	12.4
Grassland	Early season	Grass	Avenella flexuosa	Eastorjohka	Migratory range	2.162483318	0.271964859	46.50555067	0.884085956	5.36162997	12.2
Grassland	Early season	Grass	Avenella flexuosa	Eastorjohka	Migratory range	2.465782638	0.308774578	46.85344172	0.983502635	5.531066955	12.2
Grassland	Early season	Grass	Avenella flexuosa	Giksjohka	Summer range	2.276987361	0.219273276	45.17842814	0.737034475	4.267827365	12.1
Grassland	Late season	Grass	Avenella flexuosa	Giksjohka	Summer range	1.323353234	0.094282365	45.82923408	0.951701972	3.343141796	12.1
Grassland	Early season	Grass	Avenella flexuosa	Mefjord	Summer range	1.1798467	0.100991058	45.62496042	0.721509613	3.393745176	11.3
Grassland	Early season	Grass	Avenella flexuosa	Krekenelva	Summer range	2.270177768	0.239731632	45.59909122	0.792798021	2.735323492	11.4
Grassland	Late season	Grass	Avenella flexuosa	Krekenelva	Summer range	1.543969967	0.205265659	46.15618631	0.813550465	3.011973442	11.4
Grassland	Late season	Grass	Avenella flexuosa	Krekenelva	Summer range	1.151575967	0.132160269	44.72710229	1.06134521	3.220349736	11.4
Grassland	Late season	Grass	Avenella flexuosa	Mefjord	Summer range	1.556243296	0.142568904	45.54099476	0.870693424	3.99950924	11.3
Grassland	Late season	Grass	Avenella flexuosa	Sandfjordelva	Summer range	1.463770424	0.120777413	44.88976989	0.468112736	3.96179167	10.9
Grassland	Late season	Grass	Avenella flexuosa	Salganjohka	Migratory range	1.636521943	0.125950053	46.30034684	1.058223541	3.265771937	11.5
Grassland	Early season	Grass	Avenella flexuosa	Stuorrajohka	Migratory range	2.282343942	0.22039861	45.9400733	0.744604052	3.906765989	12.4
Grassland	Early season	Grass	Avenella flexuosa	Stuorrajohka	Migratory range	1.940642421	0.173853447	45.3171052	0.670780825	4.259688229	12.4
Grassland	Early season	Grass	Avenella flexuosa	Strandajohka	Summer range	2.117035658	0.239257544	47.09781307	0.639690541	2.311222969	10.8
Grassland	Early season	Grass	Avenella flexuosa	Strandajohka	Summer range	2.560658354	0.264030069	46.59320137	1.145641028	3.422289713	10.8
Grassland	Early season	Grass	Avenella flexuosa	Strandajohka	Summer range	1.792689658	0.166760377	46.04422595	0.815107722	3.633977439	10.8
Grassland	Late season	Forb	Bistorta vivipara	Strandajohka	Summer range	2.506336967	0.220430215	44.77027524	0.196947681	6.287671942	10.8
Grassland	Early season	Forb	Bistorta vivipara	Eastorjohka	Migratory range	3.483700287	0.329664318	45.51591104	0.48125797	5.514845781	12.2
Grassland	Early season	Forb	Bistorta vivipara	Komagelva	Summer range	3.466387957	0.326472006	44.92497499	0.458990514	5.658032428	11.3
Grassland	Late season	Forb	Bistorta vivipara	Strandajohka	Summer range	2.223199665	0.216279466	44.69517235	0.535066898	5.597267613	10.8
Grassland	Late season	Grass	Calamagrostis.sp	Salganjohka	Migratory range	1.718779407	0.148028515	44.58516032	2.301577439	2.424497085	11.5
Grassland	Late season	Grass	Calamagrostis.sp	Stuorrajohka	Migratory range	1.658434445	0.172870535	45.49231122	0.431945952	4.732744595	12.4
Grassland	Early season	Grass	Phleum.sp	Mefjord	Summer range	2.085120257	0.190253257	46.32164204	1.696393529	2.531418484	11.3
Grassland	Early season	Grass	Calamagrostis.sp	Krekenelva	Summer range	3.574491615	0.32398473	45.52012801	1.497985447	1.976467906	11.4
Grassland	Late season	Grass	Calamagrostis.sp	Krekenelva	Summer range	2.101186685	0.162611637	45.78684622	2.146525329	3.627754769	11.4
Grassland	Late season	Grass	Calamagrostis.sp	Eastorjohka	Migratory range	1.078770997	0.077459422	45.64408869	2.059936125	2.266092231	12.2
Grassland	Late season	Grass	Calamagrostis.sp	Iesjohka	Summer range	0.990893193	0.102282525	45.89044424	1.18745174	2.344805929	12.4
Grassland	Late season	Grass	Calamagrostis.sp	Julaelva	Migratory range	1.297719946	0.170858797	46.09347616	1.633081398	1.976275128	11.3
Grassland	Late season	Grass	Calamagrostis.sp	Julaelva	Migratory range	1.836662784	0.100439877	46.02976709	1.982598619	3.015295383	11.3
Grassland	Late season	Grass	Calamagrostis.sp	Iesjohka	Summer range	1.979657585	0.142493613	45.91474225	1.575464131	3.478650756	12.4
Grassland	Late season	Grass	Calamagrostis.sp	Eastorjohka	Migratory range	1.209027441	0.071052433	45.97887764	1.523746366	2.512697374	12.2
Grassland	Late season	Grass	Calamagrostis.sp	Eastorjohka	Migratory range	1.601475237	0.134378251	46.02292457	1.444870528	4.294549464	12.2
Grassland	Late season	Grass	Calamagrostis.sp	Giksjohka	Summer range	1.391234343	0.121751415	46.29555169	0.941803933	2.414974544	12.1
Grassland	Late season	Grass	Calamagrostis.sp	Iesjohka	Summer range	1.627881387	0.168728611	44.92430554	1.988617076	3.239490839	12.4
Grassland	Late season	Grass	Calamagrostis.sp	Julaelva	Migratory range	1.519109547	0.151835347	44.71095835	2.6147322	2.910553542	11.3
Grassland	Late season	Grass	Calamagrostis.sp	Salganjohka	Migratory range	1.162948787	0.174477148	44.78070265	2.905294009	1.713113378	11.5
Grassland	Late season	Grass	Calamagrostis.sp	Stuorrajohka	Migratory range	0.978112	0.091960316	45.63372104	1.590088152	4.253185464	12.4
Grassland	Late season	Grass	Calamagrostis.sp	Stuorrajohka	Migratory range	1.250614315	0.104009862	45.75059799	1.105246076	1.949396407	12.4
Grassland	Late season	Grass	Calamagrostis.sp	Fallejohka	Migratory range	1.416285678	0.111588267	44.75766911	2.462150367	2.578019981	12.1
Grassland	Late season	Sedge	Carex.sp	Giksjohka	Summer range	1.186826555	0.145205668	46.38105856	1.396661619	2.890275028	12.1
Grassland	Early season	Sedge	Carex.sp	Komagelva	Summer range	2.334250016	0.246304987	46.39826687	0.802210709	2.123384659	11.3
Grassland	Late season	Sedge	Carex.sp	Krekenelva	Summer range	1.603071915	0.191219884	44.96557176	1.849765197	3.364857971	11.4
Grassland	Early season	Sedge	Carex.sp	Sandfjordelva	Summer range	2.678682746	0.223815028	46.87513674	1.164208592	2.76510985	10.9
Grassland	Early season	Sedge	Carex.sp	Sandfjordelva	Summer range	2.624095104	0.239872615	46.45289841	1.197235799	2.231813836	10.9
Grassland	Late season	Sedge	Carex.sp	Salganjohka	Migratory range	1.815046855	0.176564428	46.33860103	1.3116332	2.19839401	11.5
Grassland	Late season	Sedge	Carex.sp	Strandajohka	Summer range	1.864163245	0.173594845	46.29452705	0.932178921	4.468682527	10.8
Grassland	Late season	Sedge	Carex.sp	Strandajohka	Summer range	2.15316378	0.195564579	46.72877081	0.813788441	4.249613856	10.8
Grassland	Early season	Sedge	Carex.sp	Vassvik	Summer range	2.153110368	0.211744619	45.30108584	1.075979906	2.951237284	10.7
Grassland	Early season	Sedge	Carex.sp	Strandajohka	Summer range	2.782786503	0.272737151	46.03041078	0.909428709	1.607045209	10.8
Grassland	Early season	Sedge	Carex.sp	Strandajohka	Summer range	2.521091536	0.265229208	47.48898651	0.795676827	3.373453101	10.8
Grassland	Late season	Grass	Calamagrostis.sp	Fallejohka	Migratory range	1.160294761	0.099467242	45.32875964	2.192260195	2.024984075	12.1
Grassland	Late season	Grass	Deschampsia.sp	Julaelva	Migratory range	1.72593309	0.156810191	44.05670411	2.052289568	1.338538269	11.3
Grassland	Late season	Grass	Deschampsia.sp	Mefjord	Summer range	1.856196815	0.146808515	44.85519238	1.048645418	3.858010566	11.3
Grassland	Late season	Grass	Deschampsia.sp	Strandajohka	Summer range	1.737836798	0.141165722	45.55532615	0.252921888	2.169340151	10.8
Grassland	Late season	Grass	Deschampsia.sp	Krekenelva	Summer range	0.765771294	0.049011084	44.21798064	1.751335555	0.877660006	11.4
Grassland	Late season	Grass	Deschampsia.sp	Mefjord	Summer range	0.594189891	0.094181327	44.64612021	2.419939232	0.41229817	11.3
Grassland	Late season	Grass	Deschampsia.sp	Fallejohka	Migratory range	2.021919465	0.121202496	44.80807073	1.319435849	3.777883875	12.1
Grassland	Early season	Grass	Deschampsia.sp	Iesjohka	Summer range	4.309597105	0.385298247	44.89037883	1.15404666	3.760218842	12.4
Grassland	Early season	Grass	Deschampsia.sp	Komagelva	Summer range	2.68123048	0.238115713	45.28321896	0.912837594	2.89109157	11.3
Grassland	Late season	Grass	Deschampsia.sp	Krekenelva	Summer range	1.554402264	0.127764174	44.72835535	1.275843942	2.307252165	11.4
Grassland	Late season	Grass	Deschampsia.sp	Krekenelva	Summer range	1.316309772	0.114497278	45.20674911	1.41792282	2.630757747	11.4
Grassland	Early season	Grass	Deschampsia.sp	Vassvik	Summer range	1.943137121	0.108627176	43.98043081	1.016079196	4.366404167	10.7
Grassland	Late season	Grass	Deschampsia.sp	Julaelva	Migratory range	1.713181821	0.140635221	43.27572966	2.249310919	1.111501495	11.3
Grassland	Late season	Grass	Deschampsia.sp	Vassvik	Summer range	1.268387056	0.073215892	43.75649143	1.332915714	2.393636058	10.7
Grassland	Late season	Grass	Deschampsia.sp	Strandajohka	Summer range	1.719903672	0.127902633	45.21166993	0.887943627	2.20956766	10.8
Grassland	Early season	Grass	Deschampsia.sp	Sandfjordelva	Summer range	2.544176264	0.223582899	45.6061868	0.572585565	2.709743482	10.9
Grassland	Late season	Grass	Deschampsia.sp	Giksjohka	Summer range	1.278120974	0.116830232	44.73572191	1.310586927	0.635660695	12.1
Grassland	Early season	Grass	Deschampsia.sp	Sandfjordelva	Summer range	2.525752478	0.238320771	45.67114678	0.796797501	4.476083012	10.9
Grassland	Early season	Grass	Deschampsia.sp	Julaelva	Migratory range	2.645746942	0.226720447	44.60886099	0.769922457	4.039191002	11.3
Grassland	Early season	Grass	Deschampsia.sp	Strandajohka	Summer range	2.343726744	0.186635014	45.88293329	0.864306827	2.954745183	10.8
Grassland	Early season	Horsetail	Equisetum.sp	Julaelva	Migratory range	2.404232537	0.259428873	46.47797532	0.768604316	5.981440371	11.3
Grassland	Late season	Grass	Alopecurus pratensis	Giksjohka	Summer range	1.439739335	0.156967849	46.37225836	0.631970821	1.146170798	12.1
Grassland	Early season	Horsetail	Equisetum.sp	Strandajohka	Summer range	3.145680656	0.343682858	43.0074773	1.484231946	1.143831737	10.8
Grassland	Early season	Horsetail	Equisetum.sp	Giksjohka	Summer range	2.986638809	0.310378943	45.08801803	0.686508744	4.29643346	12.1
Grassland	Late season	Horsetail	Equisetum.sp	Eastorjohka	Migratory range	2.012400963	0.169848394	40.61623754	2.04850925	2.282295367	12.2
Grassland	Early season	Horsetail	Equisetum.sp	Fallejohka	Migratory range	2.08119878	0.25101631	42.98022576	0.738233283	1.92673795	12.1
Grassland	Early season	Horsetail	Equisetum.sp	Fallejohka	Migratory range	2.877482235	0.356463929	42.94929649	2.136496937	2.562419336	12.1
Grassland	Late season	Horsetail	Equisetum.sp	Fallejohka	Migratory range	1.839912254	0.186467388	42.85871717	1.541072075	8.74362801	12.1
Grassland	Late season	Horsetail	Equisetum.sp	Julaelva	Migratory range	3.216782508	0.319060157	43.70368957	0.289675834	1.939706898	11.3
Grassland	Early season	Horsetail	Equisetum.sp	Komagelva	Summer range	3.33186052	0.34910507	41.70934014	1.079246031	1.655885058	11.3
Grassland	Early season	Horsetail	Equisetum.sp	Sandfjordelva	Summer range	2.947181803	0.314642054	40.90824777	1.721390867	1.047919152	10.9
Grassland	Late season	Horsetail	Equisetum.sp	Stuorrajohka	Migratory range	1.480164659	0.149531221	39.0344127	2.450541888	2.910570968	12.4
Grassland	Late season	Grass	Phleum.sp	Giksjohka	Summer range	1.571507676	0.144707217	46.50415378	0.54831326	2.500394264	12.1
Grassland	Late season	Grass	Nardus stricta	Giksjohka	Summer range	1.701695089	0.122817	46.18267363	0.806968806	1.315703859	12.1
Grassland	Late season	Grass	Calamagrostis.sp	Iesjohka	Summer range	2.182771042	0.175520677	46.05426312	1.321484836	1.856545349	12.4
Grassland	Late season	Grass	Calamagrostis.sp	Iesjohka	Summer range	2.027158528	0.161011902	46.17207764	1.35314412	3.587670566	12.4
Grassland	Late season	Grass	Phleum.sp	Iesjohka	Summer range	1.307878634	0.111903554	45.95886971	0.40330051	2.157747368	12.4
Grassland	Early season	Grass	Avenella flexuosa	Julaelva	Migratory range	1.829271412	0.193003217	45.34981651	0.345117403	1.986133279	11.3
Grassland	Early season	Grass	Avenella flexuosa	Julaelva	Migratory range	2.268671005	0.23015524	45.7473722	0.813523856	1.293443252	11.3
Grassland	Early season	Grass	Avenella flexuosa	Julaelva	Migratory range	1.391735337	0.15698233	46.37292591	0.789537854	1.560928584	11.3
Grassland	Early season	Grass	Avenella flexuosa	Julaelva	Migratory range	1.476688171	0.205089162	46.44547728	0.574587798	1.727011825	11.3
Grassland	Early season	Grass	Phleum.sp	Julaelva	Migratory range	1.457443934	0.188251551	46.84012083	1.194230094	1.596846557	11.3
Grassland	Early season	Grass	Phleum.sp	Julaelva	Migratory range	1.764456119	0.195836258	46.24250284	1.000844926	2.566643308	11.3
Grassland	Early season	Sedge	Carex.sp	Julaelva	Migratory range	2.616079661	0.237624756	46.79260585	1.072100276	2.691980364	11.3
Grassland	Early season	Sedge	Carex.sp	Julaelva	Migratory range	2.340541854	0.208150881	46.91779057	0.925585006	1.025747002	11.3
Grassland	Early season	Sedge	Carex.sp	Julaelva	Migratory range	1.981481284	0.23295361	46.56006211	0.878753926	1.191847593	11.3
Grassland	Early season	Grass	Phleum.sp	Komagelva	Summer range	1.519135833	0.153540029	45.8968072	0.726696841	1.906226234	11.3
Grassland	Early season	Grass	Phleum.sp	Komagelva	Summer range	1.783489081	0.192447337	46.65240861	0.922039801	1.832630531	11.3
Grassland	Early season	Grass	Phleum.sp	Krekenelva	Summer range	1.575864356	0.136904652	45.78403105	1.31797432	2.120280481	11.4
Grassland	Late season	Grass	Elymus repens	Strandajohka	Summer range	1.93816448	0.230776602	46.30444277	0.75971789	1.063786368	10.8
Grassland	Late season	Grass	Elymus repens	Fallejohka	Migratory range	1.520996622	0.157227292	45.94756771	1.268058436	0.995941927	12.1
Grassland	Late season	Grass	Elymus repens	Iesjohka	Summer range	1.838126742	0.127237629	45.98570708	0.434459393	1.63583173	12.4
Grassland	Late season	Grass	Elymus repens	Komagelva	Summer range	0.876932964	0.125335431	45.40891811	1.597340153	0.865286877	11.3
Grassland	Late season	Grass	Elymus repens	Salganjohka	Migratory range	1.90379015	0.173290871	44.83969068	1.484139273	1.248566155	11.5
Grassland	Late season	Grass	Elymus repens	Stuorrajohka	Migratory range	1.462661071	0.167380711	45.71766325	1.039245579	2.439129902	12.4
Grassland	Early season	Shrub	Salix lapponum	Stuorrajohka	Migratory range	3.187087421	0.32348237	47.45211887	0.814384547	4.509795534	12.4
Grassland	Late season	Grass	Nardus stricta	Vassvik	Summer range	1.109325138	0.071918428	44.64886029	1.825149167	1.005755273	10.7
Grassland	Late season	Grass	Nardus stricta	Eastorjohka	Migratory range	1.916235767	0.168003221	45.57560913	1.408509511	2.09826077	12.2
Grassland	Late season	Grass	Nardus stricta	Eastorjohka	Migratory range	1.259973666	0.046026754	44.63690734	1.463513173	1.514583247	12.2
Grassland	Early season	Grass	Nardus stricta	Fallejohka	Migratory range	1.853659284	0.151798178	45.89891057	1.048964605	1.092249969	12.1
Grassland	Late season	Grass	Nardus stricta	Julaelva	Migratory range	1.546466787	0.130004507	45.50803159	1.14604726	0.37942863	11.3
Grassland	Late season	Grass	Nardus stricta	Julaelva	Migratory range	2.180679527	0.181799824	46.03543123	1.815639535	1.906906819	11.3
Grassland	Early season	Grass	Nardus stricta	Mefjord	Summer range	1.6796618	0.159177991	46.54186602	0.761271373	1.850563902	11.3
Grassland	Early season	Grass	Nardus stricta	Krekenelva	Summer range	1.219544179	0.099287598	45.27240076	1.838262259	1.808160687	11.4
Grassland	Late season	Grass	Nardus stricta	Krekenelva	Summer range	0.512022583	0.047517928	44.90392488	2.127003867	2.020765419	11.4
Grassland	Late season	Grass	Nardus stricta	Stuorrajohka	Migratory range	1.556376813	0.118775574	46.16649091	0.784506018	1.089752884	12.4
Grassland	Late season	Grass	Nardus stricta	Stuorrajohka	Migratory range	1.274968873	0.146816558	45.40049861	1.117195608	1.22444748	12.4
Grassland	Late season	Grass	Phleum.sp	Strandajohka	Summer range	1.353075518	0.136416786	46.15250524	0.886729539	2.310978286	10.8
Grassland	Early season	Grass	Phleum.sp	Eastorjohka	Migratory range	2.835876475	0.347748761	46.60151242	0.84583221	2.975618961	12.2
Grassland	Early season	Grass	Phleum.sp	Giksjohka	Summer range	2.00204354	0.214846171	46.5496356	1.013366988	2.393030423	12.1
Grassland	Late season	Grass	Phleum.sp	Iesjohka	Summer range	1.214581712	0.113168914	46.53008866	1.262193689	2.324574321	12.4
Grassland	Late season	Grass	Phleum.sp	Iesjohka	Summer range	1.78375399	0.181184064	45.97119877	1.188452317	2.646289882	12.4
Grassland	Early season	Grass	Phleum.sp	Iesjohka	Summer range	2.603263722	0.309171532	46.96006179	0.860313318	2.356578667	12.4
Grassland	Late season	Grass	Phleum.sp	Julaelva	Migratory range	1.53713854	0.139591289	45.99424659	0.918005187	4.02055765	11.3
Grassland	Late season	Grass	Phleum.sp	Krekenelva	Summer range	1.345014944	0.159571533	45.41917797	1.103510945	4.167439866	11.4
Grassland	Late season	Grass	Phleum.sp	Krekenelva	Summer range	1.272135577	0.135791978	45.91058094	0.962128021	2.784866797	11.4
Grassland	Late season	Grass	Phleum.sp	Stuorrajohka	Migratory range	1.165950676	0.133905097	46.87229677	1.01431058	3.139501435	12.4
Grassland	Late season	Grass	Phleum.sp	Stuorrajohka	Migratory range	1.678705848	0.15312449	46.05995334	1.15483784	3.035584933	12.4
Grassland	Late season	Grass	Phleum.sp	Strandajohka	Summer range	1.452674218	0.153222751	46.70339345	0.580868756	3.582412919	10.8
Grassland	Late season	Forb	Alchemilla.sp	Komagelva	Summer range	1.919893667	0.194652391	45.96464094	0.754671179	9.03593539	11.3
Grassland	Early season	Grass	Anthoxanthum.sp	Sandfjordelva	Summer range	1.680741873	0.179411877	45.20711993	0.528255356	1.080111359	10.9
Grassland	Early season	Grass	Phleum.sp	Sandfjordelva	Summer range	1.43223167	0.148681436	46.17702411	0.93281005	1.709348775	10.9
Grassland	Early season	Grass	Phleum.sp	Sandfjordelva	Summer range	2.947585523	0.32645696	46.43756711	0.664701651	2.143339286	10.9
Grassland	Late season	Grass	Phleum.sp	Sandfjordelva	Summer range	1.250836509	0.106912418	46.21940054	0.61479871	1.906254542	10.9
Grassland	Late season	Grass	Deschampsia.sp	Sandfjordelva	Summer range	1.225453983	0.097354241	44.30636165	1.343983994	0.575208062	10.9
Grassland	Late season	Grass	Phleum.sp	Sandfjordelva	Summer range	1.159731005	0.141357634	45.67420632	0.626316819	2.120447728	10.9
Grassland	Early season	Sedge	Carex.sp	Sandfjordelva	Summer range	3.106288934	0.255569031	46.58027399	1.077288099	1.272887104	10.9
Grassland	Early season	Sedge	Carex.sp	Sandfjordelva	Summer range	2.635353556	0.246397953	47.67299494	0.714900164	1.496795987	10.9
Grassland	Late season	Shrub	Salix glauca	Stuorrajohka	Migratory range	2.381790885	0.23176714	45.71532679	0.636985445	5.748237034	12.4
Grassland	Late season	Shrub	Salix glauca	Giksjohka	Summer range	2.276147484	0.175223593	46.75394106	0.654224601	6.533753428	12.1
Grassland	Early season	Shrub	Salix.sp	Salganjohka	Migratory range	1.701779267	0.196882537	47.98522391	0.278575527	8.831943045	11.5
Grassland	Early season	Forb	Saussurea alpina	Eastorjohka	Migratory range	3.834178235	0.339109367	46.96122378	0.378384464	5.718219815	12.2
Grassland	Late season	Forb	Solidago virgaurea	Eastorjohka	Migratory range	2.081367225	0.227960875	46.8683933	1.156393942	4.406004437	12.2
Grassland	Early season	Forb	Solidago virgaurea	Julaelva	Migratory range	4.150192879	0.425117021	46.52639741	0.792339547	4.929106225	11.3
Grassland	Early season	Forb	Solidago virgaurea	Komagelva	Summer range	3.203201522	0.302332065	45.4947359	0.483123649	4.867651488	11.3
Grassland	Late season	Forb	Solidago virgaurea	Stuorrajohka	Migratory range	1.801355652	0.16633346	46.34914966	0.714958369	4.524248154	12.4
Grassland	Late season	Forb	Solidago virgaurea	Strandajohka	Summer range	2.083833976	0.175785852	46.31751565	0.599254048	6.381295278	10.8
Grassland	Late season	Forb	Solidago virgaurea	Strandajohka	Summer range	2.103766951	0.243075206	46.15476484	0.65847403	4.523557513	10.8
Grassland	Early season	Shrub	Salix glauca	Sandfjordelva	Summer range	2.684723557	0.241364249	47.79768997	0.481216569	8.104893822	10.9
Grassland	Early season	Grass	Avenella flexuosa	Stuorrajohka	Migratory range	1.669812446	0.208961688	46.20616015	0.609220804	1.740527908	12.4
Grassland	Late season	Horsetail	Equisetum.sp	Stuorrajohka	Migratory range	1.174731856	0.121305466	NA	NA	NA	12.4
Grassland	Late season	Grass	Alopecurus pratensis	Giksjohka	Summer range	1.533542913	0.067970171	NA	NA	NA	12.1
Grassland	Late season	Grass	Phleum.sp	Sandfjordelva	Summer range	1.067969953	0.065055124	NA	NA	NA	10.9
Grassland	Early season	Shrub	Salix phylicifolia	Julaelva	Migratory range	NA	0.570629359	NA	NA	NA	11.3
Grassland	Early season	Grass	Anthoxanthum.sp	Eastorjohka	Migratory range	2.544994041	0.28784267	NA	NA	NA	12.2
Heath	Early season	Grass	Anthoxanthum.sp	Eastorjohka	Migratory range	1.500862069	0.199137931	NA	NA	NA	12.2
Grassland	Early season	Grass	Anthoxanthum.sp	Giksjohka	Summer range	2.320685435	0.20746634	NA	NA	NA	12.1
Grassland	Early season	Grass	Anthoxanthum.sp	Giksjohka	Summer range	2.881935484	0.210967742	NA	NA	NA	12.1
Grassland	Early season	Grass	Anthoxanthum.sp	Komagelva	Summer range	1.95606203	0.126174812	NA	NA	NA	11.3
Grassland	Early season	Grass	Anthoxanthum.sp	Komagelva	Summer range	1.69045911	0.159253945	NA	NA	NA	11.3
Grassland	Early season	Grass	Anthoxanthum.sp	Komagelva	Summer range	2.640298507	0.185074627	NA	NA	NA	11.3
Grassland	Early season	Grass	Anthoxanthum.sp	Komagelva	Summer range	1.8765625	0.2828125	NA	NA	NA	11.3
Grassland	Early season	Grass	Anthoxanthum.sp	Sandfjordelva	Summer range	1.949101796	0.064371257	NA	NA	NA	10.9
Grassland	Early season	Grass	Anthoxanthum.sp	Sandfjordelva	Summer range	2.206338939	0.201811125	NA	NA	NA	10.9
Heath	Early season	Grass	Anthoxanthum.sp	Sandfjordelva	Summer range	2.59631728	0.276203966	NA	NA	NA	10.9
Grassland	Early season	Grass	Anthoxanthum.sp	Torvhaugdalen	Summer range	1.953414505	0.187400741	NA	NA	NA	10.4
Grassland	Early season	Grass	Anthoxanthum.sp	Torvhaugdalen	Summer range	2.738682296	0.27283751	NA	NA	NA	10.4
Grassland	Early season	Grass	Anthoxanthum.sp	Torvhaugdalen	Summer range	2.965377957	0.420225043	NA	NA	NA	10.4
Grassland	Early season	Grass	Anthoxanthum.sp	Baerlerlvjohka	Summer range	2.009361233	0.194933921	NA	NA	NA	9.9
Grassland	Early season	Grass	Anthoxanthum.sp	Baerlerlvjohka	Summer range	3.162743972	0.273823192	NA	NA	NA	9.9
Grassland	Early season	Grass	Anthoxanthum.sp	Baerlerlvjohka	Summer range	2.558684211	0.261710526	NA	NA	NA	9.9
Grassland	Early season	Grass	Anthoxanthum.sp	Baerlerlvjohka	Summer range	3.031168831	0.290909091	NA	NA	NA	9.9
Grassland	Early season	Grass	Anthoxanthum.sp	Baerlerlvjohka	Summer range	3.210419092	0.30878929	NA	NA	NA	9.9
Grassland	Early season	Grass	Anthoxanthum.sp	Baerlerlvjohka	Summer range	1.866983373	0.25760095	NA	NA	NA	9.9
Grassland	Early season	Grass	Anthoxanthum.sp	Baerlerlvjohka	Summer range	1.852764823	0.25532978	NA	NA	NA	9.9
Heath	Early season	Grass	Anthoxanthum.sp	Torvhaugdalen	Summer range	2.72815534	0.235090153	NA	NA	NA	10.4
Grassland	Late season	Grass	Anthoxanthum.sp	Eastorjohka	Migratory range	0.879297994	0.137535817	NA	NA	NA	12.2
Grassland	Late season	Grass	Anthoxanthum.sp	Komagelva	Summer range	2.179179567	0.390092879	NA	NA	NA	11.3
Grassland	Late season	Grass	Anthoxanthum.sp	Komagelva	Summer range	1.791968162	0.147612156	NA	NA	NA	11.3
Grassland	Late season	Grass	Anthoxanthum.sp	Komagelva	Summer range	2.347826087	0.166996047	NA	NA	NA	11.3
Grassland	Late season	Grass	Anthoxanthum.sp	Komagelva	Summer range	1.845998201	0.17198741	NA	NA	NA	11.3
Grassland	Late season	Grass	Anthoxanthum.sp	Komagelva	Summer range	1.230029586	0.225591716	NA	NA	NA	11.3
Heath	Late season	Grass	Anthoxanthum.sp	Komagelva	Summer range	1.922053232	0.142585551	NA	NA	NA	11.3
Heath	Late season	Grass	Anthoxanthum.sp	Komagelva	Summer range	1.297371638	0.143948655	NA	NA	NA	11.3
Heath	Late season	Grass	Anthoxanthum.sp	Sandfjordelva	Summer range	1.849247413	0.267403575	NA	NA	NA	10.9
Grassland	Late season	Grass	Anthoxanthum.sp	Stuorrajohka	Migratory range	2.234314805	0.191524491	NA	NA	NA	12.4
Grassland	Late season	Grass	Anthoxanthum.sp	Baerlerlvjohka	Summer range	3.012283237	0.386199422	NA	NA	NA	9.9
Grassland	Late season	Grass	Anthoxanthum.sp	Baerlerlvjohka	Summer range	2.583031088	0.361787565	NA	NA	NA	9.9
Grassland	Late season	Grass	Anthoxanthum.sp	Baerlerlvjohka	Summer range	2.38	0.341818182	NA	NA	NA	9.9
Heath	Late season	Grass	Anthoxanthum.sp	Baerlerlvjohka	Summer range	1.485548419	0.18861166	NA	NA	NA	9.9
Heath	Early season	Grass	Anthoxanthum.sp	Eastorjohka	Migratory range	2.198507463	0.196455224	NA	NA	NA	12.2
Heath	Late season	Grass	Anthoxanthum.sp	Eastorjohka	Migratory range	1.077925532	0.309175532	NA	NA	NA	12.2
Heath	Late season	Grass	Anthoxanthum.sp	Giksjohka	Summer range	1.433769793	0.197320341	NA	NA	NA	12.1
Grassland	Late season	Grass	Anthoxanthum.sp	Giksjohka	Summer range	2.009228188	0.157718121	NA	NA	NA	12.1
Grassland	Late season	Grass	Anthoxanthum.sp	Giksjohka	Summer range	1.358852459	0.153934426	NA	NA	NA	12.1
Heath	Late season	Grass	Anthoxanthum.sp	Stuorrajohka	Migratory range	1.478652751	0.283681214	NA	NA	NA	12.4
Heath	Late season	Grass	Anthoxanthum.sp	Stuorrajohka	Migratory range	1.676585578	0.184404865	NA	NA	NA	12.4
Heath	Late season	Grass	Avenella flexuosa	Komagelva	Summer range	1.090467626	0.15323741	NA	NA	NA	11.3
Grassland	Early season	Grass	Avenella flexuosa	Eastorjohka	Migratory range	1.708479021	0.175174825	NA	NA	NA	12.2
Heath	Early season	Grass	Avenella flexuosa	Eastorjohka	Migratory range	2.377843494	0.228389445	NA	NA	NA	12.2
Grassland	Early season	Grass	Avenella flexuosa	Giksjohka	Summer range	2.295874822	0.221372688	NA	NA	NA	12.1
Grassland	Early season	Grass	Avenella flexuosa	Iesjohka	Summer range	2.246832579	0.226244344	NA	NA	NA	12.4
Heath	Early season	Grass	Avenella flexuosa	Iesjohka	Summer range	2.457085655	0.166347493	NA	NA	NA	12.4
Grassland	Early season	Grass	Avenella flexuosa	Komagelva	Summer range	1.797597865	0.163478648	NA	NA	NA	11.3
Grassland	Early season	Grass	Avenella flexuosa	Komagelva	Summer range	1.430864198	0.12654321	NA	NA	NA	11.3
Heath	Early season	Grass	Avenella flexuosa	Komagelva	Summer range	1.565311419	0.156574394	NA	NA	NA	11.3
Heath	Early season	Grass	Avenella flexuosa	Komagelva	Summer range	1.068947368	0.178947368	NA	NA	NA	11.3
Grassland	Early season	Grass	Avenella flexuosa	Sandfjordelva	Summer range	1.868119266	0.14793578	NA	NA	NA	10.9
Heath	Early season	Grass	Avenella flexuosa	Sandfjordelva	Summer range	1.366548043	0.144128114	NA	NA	NA	10.9
Heath	Early season	Grass	Avenella flexuosa	Sandfjordelva	Summer range	2.174534161	0.251552795	NA	NA	NA	10.9
Heath	Early season	Grass	Avenella flexuosa	Stuorrajohka	Migratory range	2.630514706	0.260569853	NA	NA	NA	12.4
Grassland	Early season	Grass	Avenella flexuosa	Stuorrajohka	Migratory range	1.887376238	0.262376238	NA	NA	NA	12.4
Heath	Early season	Grass	Avenella flexuosa	Stuorrajohka	Migratory range	2.555096744	0.28279849	NA	NA	NA	12.4
Heath	Early season	Grass	Avenella flexuosa	Stuorrajohka	Migratory range	2.520182788	0.282749429	NA	NA	NA	12.4
Grassland	Early season	Grass	Avenella flexuosa	Baerlerlvjohka	Summer range	2.130852843	0.272157191	NA	NA	NA	9.9
Heath	Early season	Grass	Avenella flexuosa	Torvhaugdalen	Summer range	1.154557641	0.173726542	NA	NA	NA	10.4
Heath	Early season	Grass	Avenella flexuosa	Torvhaugdalen	Summer range	0.861138132	0.168774319	NA	NA	NA	10.4
Heath	Early season	Grass	Avenella flexuosa	Torvhaugdalen	Summer range	1.765225933	0.287328094	NA	NA	NA	10.4
Heath	Early season	Grass	Avenella flexuosa	Baerlerlvjohka	Summer range	1.297641509	0.166273585	NA	NA	NA	9.9
Heath	Late season	Grass	Avenella flexuosa	Eastorjohka	Migratory range	1.306585501	0.152324294	NA	NA	NA	12.2
Grassland	Late season	Grass	Avenella flexuosa	Eastorjohka	Migratory range	2.63165075	0.353342428	NA	NA	NA	12.2
Heath	Late season	Grass	Avenella flexuosa	Giksjohka	Summer range	2.191806837	0.149755833	NA	NA	NA	12.1
Grassland	Late season	Grass	Avenella flexuosa	Giksjohka	Summer range	1.783099936	0.205283259	NA	NA	NA	12.1
Heath	Late season	Grass	Avenella flexuosa	Iesjohka	Summer range	1.486291274	0.152564858	NA	NA	NA	12.4
Grassland	Late season	Grass	Avenella flexuosa	Komagelva	Summer range	1.601275917	0.132376396	NA	NA	NA	11.3
Grassland	Late season	Grass	Avenella flexuosa	Komagelva	Summer range	2.205498095	0.191888949	NA	NA	NA	11.3
Grassland	Late season	Grass	Avenella flexuosa	Komagelva	Summer range	1.691969887	0.187735257	NA	NA	NA	11.3
Grassland	Late season	Grass	Avenella flexuosa	Komagelva	Summer range	1.11298627	0.15875286	NA	NA	NA	11.3
Heath	Late season	Grass	Avenella flexuosa	Komagelva	Summer range	1.33632287	0.169282511	NA	NA	NA	11.3
Heath	Late season	Grass	Avenella flexuosa	Komagelva	Summer range	1.120727432	0.086108677	NA	NA	NA	11.3
Heath	Late season	Grass	Avenella flexuosa	Komagelva	Summer range	1.43671875	0.12578125	NA	NA	NA	11.3
Heath	Late season	Grass	Avenella flexuosa	Komagelva	Summer range	1.027380952	0.097222222	NA	NA	NA	11.3
Grassland	Late season	Grass	Avenella flexuosa	Stuorrajohka	Migratory range	1.333769634	0.252181501	NA	NA	NA	12.4
Heath	Late season	Grass	Avenella flexuosa	Stuorrajohka	Migratory range	1.975646123	0.277335984	NA	NA	NA	12.4
Grassland	Late season	Grass	Avenella flexuosa	Baerlerlvjohka	Summer range	1.343682154	0.150781589	NA	NA	NA	9.9
Heath	Late season	Grass	Avenella flexuosa	Baerlerlvjohka	Summer range	0.900733048	0.116829566	NA	NA	NA	9.9
Heath	Late season	Grass	Avenella flexuosa	Baerlerlvjohka	Summer range	0.880434783	0.132006286	NA	NA	NA	9.9
Heath	Early season	Forb	Bistorta vivipara	Eastorjohka	Migratory range	3.760729614	0.459227468	NA	NA	NA	12.2
Grassland	Early season	Forb	Bistorta vivipara	Eastorjohka	Migratory range	4.561726485	0.508663366	NA	NA	NA	12.2
Grassland	Early season	Forb	Bistorta vivipara	Giksjohka	Summer range	3.865243902	0.288414634	NA	NA	NA	12.1
Heath	Early season	Forb	Bistorta vivipara	Iesjohka	Summer range	3.750365319	0.38650755	NA	NA	NA	12.4
Grassland	Early season	Forb	Bistorta vivipara	Iesjohka	Summer range	3.5	0.290730337	NA	NA	NA	12.4
Grassland	Early season	Forb	Bistorta vivipara	Komagelva	Summer range	3.274655963	0.548738532	NA	NA	NA	11.3
Grassland	Early season	Forb	Bistorta vivipara	Komagelva	Summer range	3.132653061	0.366071429	NA	NA	NA	11.3
Grassland	Early season	Forb	Bistorta vivipara	Komagelva	Summer range	2.502212389	0.432522124	NA	NA	NA	11.3
Grassland	Early season	Forb	Bistorta vivipara	Sandfjordelva	Summer range	2.345716783	0.280594406	NA	NA	NA	10.9
Heath	Early season	Forb	Bistorta vivipara	Sandfjordelva	Summer range	3.213818657	0.347863993	NA	NA	NA	10.9
Heath	Early season	Forb	Bistorta vivipara	Sandfjordelva	Summer range	2.532712305	0.35160312	NA	NA	NA	10.9
Heath	Early season	Forb	Bistorta vivipara	Sandfjordelva	Summer range	3.657042254	0.515492958	NA	NA	NA	10.9
Heath	Early season	Forb	Bistorta vivipara	Stuorrajohka	Migratory range	3.953175896	0.530944625	NA	NA	NA	12.4
Grassland	Early season	Forb	Bistorta vivipara	Torvhaugdalen	Summer range	3.60914506	0.514540995	NA	NA	NA	10.4
Grassland	Early season	Forb	Bistorta vivipara	Baerlerlvjohka	Summer range	3.758797654	0.466550587	NA	NA	NA	9.9
Grassland	Early season	Forb	Bistorta vivipara	Baerlerlvjohka	Summer range	3.720364742	0.430091185	NA	NA	NA	9.9
Grassland	Early season	Forb	Bistorta vivipara	Baerlerlvjohka	Summer range	3.576837691	0.396275284	NA	NA	NA	9.9
Grassland	Early season	Forb	Bistorta vivipara	Baerlerlvjohka	Summer range	3.169186047	0.419767442	NA	NA	NA	9.9
Grassland	Late season	Forb	Bistorta vivipara	Eastorjohka	Migratory range	3.725591716	0.571597633	NA	NA	NA	12.2
Heath	Late season	Forb	Bistorta vivipara	Giksjohka	Summer range	3.062436548	0.374619289	NA	NA	NA	12.1
Grassland	Late season	Forb	Bistorta vivipara	Giksjohka	Summer range	4.12	0.285	NA	NA	NA	12.1
Heath	Late season	Forb	Bistorta vivipara	Iesjohka	Summer range	3.054465162	0.318694799	NA	NA	NA	12.4
Grassland	Late season	Forb	Bistorta vivipara	Komagelva	Summer range	3.709381044	0.391682785	NA	NA	NA	11.3
Grassland	Late season	Forb	Bistorta vivipara	Komagelva	Summer range	3.62260453	0.43902439	NA	NA	NA	11.3
Grassland	Late season	Forb	Bistorta vivipara	Komagelva	Summer range	3.079359165	0.315201192	NA	NA	NA	11.3
Heath	Late season	Forb	Bistorta vivipara	Komagelva	Summer range	2.997516556	0.305463576	NA	NA	NA	11.3
Heath	Late season	Forb	Bistorta vivipara	Komagelva	Summer range	3.459975369	0.592980296	NA	NA	NA	11.3
Heath	Late season	Forb	Bistorta vivipara	Komagelva	Summer range	2.444672131	0.215163934	NA	NA	NA	11.3
Grassland	Late season	Forb	Bistorta vivipara	Sandfjordelva	Summer range	2.840909091	0.329338843	NA	NA	NA	10.9
Grassland	Late season	Forb	Bistorta vivipara	Sandfjordelva	Summer range	2.589566929	0.280511811	NA	NA	NA	10.9
Grassland	Late season	Forb	Bistorta vivipara	Sandfjordelva	Summer range	2.941558442	0.385281385	NA	NA	NA	10.9
Heath	Late season	Forb	Bistorta vivipara	Sandfjordelva	Summer range	2.943111455	0.573529412	NA	NA	NA	10.9
Heath	Late season	Forb	Bistorta vivipara	Sandfjordelva	Summer range	2.754526462	0.460654596	NA	NA	NA	10.9
Heath	Late season	Forb	Bistorta vivipara	Stuorrajohka	Migratory range	3.020395074	0.415597742	NA	NA	NA	12.4
Grassland	Late season	Forb	Bistorta vivipara	Stuorrajohka	Migratory range	2.908316633	0.45991984	NA	NA	NA	12.4
Grassland	Late season	Forb	Bistorta vivipara	Baerlerlvjohka	Summer range	3.53780692	0.46749442	NA	NA	NA	9.9
Grassland	Late season	Forb	Bistorta vivipara	Baerlerlvjohka	Summer range	3.261336516	0.436306683	NA	NA	NA	9.9
Grassland	Early season	Forb	Rumex.sp	Eastorjohka	Migratory range	3.587060703	0.460063898	NA	NA	NA	12.2
Heath	Early season	Forb	Rumex.sp	Eastorjohka	Migratory range	3.484223301	0.28276699	NA	NA	NA	12.2
Grassland	Early season	Forb	Rumex.sp	Eastorjohka	Migratory range	4.881621188	0.529695024	NA	NA	NA	12.2
Grassland	Early season	Forb	Rumex.sp	Eastorjohka	Migratory range	4.15940367	0.491972477	NA	NA	NA	12.2
Heath	Early season	Forb	Rumex.sp	Eastorjohka	Migratory range	3.871993127	0.432130584	NA	NA	NA	12.2
Grassland	Early season	Forb	Rumex.sp	Eastorjohka	Migratory range	3.819453698	0.444703531	NA	NA	NA	12.2
Heath	Early season	Forb	Rumex.sp	Eastorjohka	Migratory range	4.027570093	0.553738318	NA	NA	NA	12.2
Grassland	Early season	Forb	Rumex.sp	Eastorjohka	Migratory range	3.847904915	0.40008058	NA	NA	NA	12.2
Grassland	Early season	Forb	Rumex.sp	Giksjohka	Summer range	3.731327801	0.308091286	NA	NA	NA	12.1
Grassland	Early season	Forb	Rumex.sp	Giksjohka	Summer range	3.68852459	0.43442623	NA	NA	NA	12.1
Heath	Early season	Forb	Rumex.sp	Iesjohka	Summer range	4.505607477	0.445794393	NA	NA	NA	12.4
Grassland	Early season	Forb	Rumex.sp	Iesjohka	Summer range	4.178279804	0.44011976	NA	NA	NA	12.4
Grassland	Early season	Forb	Rumex.sp	Iesjohka	Summer range	4.77322547	0.497912317	NA	NA	NA	12.4
Grassland	Early season	Forb	Rumex.sp	Iesjohka	Summer range	5.019073569	0.457765668	NA	NA	NA	12.4
Heath	Early season	Forb	Rumex.sp	Iesjohka	Summer range	5.017027864	0.279411765	NA	NA	NA	12.4
Grassland	Early season	Forb	Rumex.sp	Iesjohka	Summer range	3.633283133	0.323795181	NA	NA	NA	12.4
Grassland	Early season	Forb	Rumex.sp	Komagelva	Summer range	3.469247084	0.374602333	NA	NA	NA	11.3
Grassland	Early season	Forb	Rumex.sp	Komagelva	Summer range	3.441603875	0.307588805	NA	NA	NA	11.3
Grassland	Early season	Forb	Rumex.sp	Komagelva	Summer range	3.838106371	0.40327294	NA	NA	NA	11.3
Grassland	Early season	Forb	Rumex.sp	Komagelva	Summer range	3.044790975	0.328467153	NA	NA	NA	11.3
Heath	Early season	Forb	Rumex.sp	Komagelva	Summer range	4.732054455	0.369430693	NA	NA	NA	11.3
Grassland	Early season	Forb	Rumex.sp	Sandfjordelva	Summer range	3.657757805	0.346263009	NA	NA	NA	10.9
Grassland	Early season	Forb	Rumex.sp	Sandfjordelva	Summer range	4.027729258	0.363537118	NA	NA	NA	10.9
Grassland	Early season	Forb	Rumex.sp	Sandfjordelva	Summer range	3.642689601	0.27326036	NA	NA	NA	10.9
Heath	Early season	Forb	Rumex.sp	Stuorrajohka	Migratory range	4.408905425	0.565290446	NA	NA	NA	12.4
Grassland	Early season	Forb	Rumex.sp	Stuorrajohka	Migratory range	3.454918033	0.460187354	NA	NA	NA	12.4
Grassland	Early season	Forb	Rumex.sp	Stuorrajohka	Migratory range	4.412911612	0.523830156	NA	NA	NA	12.4
Heath	Early season	Forb	Rumex.sp	Stuorrajohka	Migratory range	4.163531114	0.49602026	NA	NA	NA	12.4
Grassland	Early season	Forb	Rumex.sp	Stuorrajohka	Migratory range	4.517267843	0.50076746	NA	NA	NA	12.4
Grassland	Early season	Forb	Rumex.sp	Torvhaugdalen	Summer range	3.648379384	0.31761424	NA	NA	NA	10.4
Grassland	Early season	Forb	Rumex.sp	Torvhaugdalen	Summer range	3.39021164	0.366843034	NA	NA	NA	10.4
Grassland	Early season	Forb	Rumex.sp	Torvhaugdalen	Summer range	3.229459459	0.32472973	NA	NA	NA	10.4
Grassland	Early season	Forb	Rumex.sp	Baerlerlvjohka	Summer range	2.889904134	0.422857999	NA	NA	NA	9.9
Grassland	Early season	Forb	Rumex.sp	Baerlerlvjohka	Summer range	3.538558106	0.351058106	NA	NA	NA	9.9
Grassland	Early season	Forb	Rumex.sp	Baerlerlvjohka	Summer range	3.031133829	0.308085502	NA	NA	NA	9.9
Grassland	Early season	Forb	Rumex.sp	Baerlerlvjohka	Summer range	2.508202403	0.389209797	NA	NA	NA	9.9
Heath	Late season	Forb	Rumex.sp	Eastorjohka	Migratory range	3.776427704	0.507594168	NA	NA	NA	12.2
Grassland	Late season	Forb	Rumex.sp	Eastorjohka	Migratory range	3.649230769	0.543076923	NA	NA	NA	12.2
Heath	Late season	Forb	Rumex.sp	Eastorjohka	Migratory range	3.068181818	0.484710744	NA	NA	NA	12.2
Grassland	Late season	Forb	Rumex.sp	Eastorjohka	Migratory range	4.33017418	0.319672131	NA	NA	NA	12.2
Grassland	Late season	Forb	Rumex.sp	Eastorjohka	Migratory range	3.304765056	0.472534745	NA	NA	NA	12.2
Heath	Late season	Forb	Rumex.sp	Eastorjohka	Migratory range	2.609797297	0.348648649	NA	NA	NA	12.2
Grassland	Late season	Forb	Rumex.sp	Eastorjohka	Migratory range	3.680232558	0.63059034	NA	NA	NA	12.2
Grassland	Late season	Forb	Rumex.sp	Giksjohka	Summer range	2.950507614	0.233185279	NA	NA	NA	12.1
Grassland	Late season	Forb	Rumex.sp	Giksjohka	Summer range	2.362691816	0.336157289	NA	NA	NA	12.1
Heath	Late season	Forb	Rumex.sp	Iesjohka	Summer range	3.951598963	0.235306828	NA	NA	NA	12.4
Grassland	Late season	Forb	Rumex.sp	Komagelva	Summer range	3.755152672	0.369847328	NA	NA	NA	11.3
Grassland	Late season	Forb	Rumex.sp	Komagelva	Summer range	3.37394958	0.375	NA	NA	NA	11.3
Grassland	Late season	Forb	Rumex.sp	Komagelva	Summer range	4.036417323	0.442913386	NA	NA	NA	11.3
Grassland	Late season	Forb	Rumex.sp	Komagelva	Summer range	4.864890886	0.315789474	NA	NA	NA	11.3
Grassland	Late season	Forb	Rumex.sp	Komagelva	Summer range	2.976950355	0.409574468	NA	NA	NA	11.3
Grassland	Late season	Forb	Rumex.sp	Komagelva	Summer range	3.846169355	0.418548387	NA	NA	NA	11.3
Heath	Late season	Forb	Rumex.sp	Komagelva	Summer range	3.372143634	0.306039173	NA	NA	NA	11.3
Heath	Late season	Forb	Rumex.sp	Komagelva	Summer range	3.416390728	0.373344371	NA	NA	NA	11.3
Heath	Late season	Forb	Rumex.sp	Komagelva	Summer range	4.2421875	0.362771739	NA	NA	NA	11.3
Heath	Late season	Forb	Rumex.sp	Komagelva	Summer range	2.60106383	0.227836879	NA	NA	NA	11.3
Grassland	Late season	Forb	Rumex.sp	Sandfjordelva	Summer range	3.240036232	0.385869565	NA	NA	NA	10.9
Grassland	Late season	Forb	Rumex.sp	Sandfjordelva	Summer range	4.845631327	0.587773042	NA	NA	NA	10.9
Grassland	Late season	Forb	Rumex.sp	Sandfjordelva	Summer range	2.880656934	0.225547445	NA	NA	NA	10.9
Heath	Late season	Forb	Rumex.sp	Sandfjordelva	Summer range	2.91236413	0.277173913	NA	NA	NA	10.9
Heath	Late season	Forb	Rumex.sp	Sandfjordelva	Summer range	3.723668281	0.235169492	NA	NA	NA	10.9
Heath	Late season	Forb	Rumex.sp	Stuorrajohka	Migratory range	3.523210832	0.404738878	NA	NA	NA	12.4
Grassland	Late season	Forb	Rumex.sp	Stuorrajohka	Migratory range	4.176724138	0.526193634	NA	NA	NA	12.4
Heath	Late season	Forb	Rumex.sp	Stuorrajohka	Migratory range	3.932781457	0.558278146	NA	NA	NA	12.4
Heath	Late season	Forb	Rumex.sp	Stuorrajohka	Migratory range	3.353703704	0.385185185	NA	NA	NA	12.4
Grassland	Late season	Forb	Rumex.sp	Stuorrajohka	Migratory range	3.821823204	0.508287293	NA	NA	NA	12.4
Heath	Late season	Forb	Rumex.sp	Stuorrajohka	Migratory range	3.54468599	0.577294686	NA	NA	NA	12.4
Grassland	Late season	Forb	Rumex.sp	Stuorrajohka	Migratory range	4.18308656	0.502277904	NA	NA	NA	12.4
Grassland	Late season	Forb	Rumex.sp	Baerlerlvjohka	Summer range	4.250097542	0.47639485	NA	NA	NA	9.9
Grassland	Late season	Forb	Rumex.sp	Baerlerlvjohka	Summer range	4.273578199	0.537085308	NA	NA	NA	9.9
Grassland	Late season	Forb	Rumex.sp	Baerlerlvjohka	Summer range	3.985470342	0.456560815	NA	NA	NA	9.9
Grassland	Late season	Forb	Rumex.sp	Baerlerlvjohka	Summer range	4.303768382	0.607996324	NA	NA	NA	9.9
Heath	Early season	Shrub	Salix herbacea	Eastorjohka	Migratory range	3.081346841	0.425506555	NA	NA	NA	12.2
Grassland	Early season	Shrub	Salix herbacea	Giksjohka	Summer range	2.608208955	0.223880597	NA	NA	NA	12.1
Grassland	Early season	Shrub	Salix herbacea	Iesjohka	Summer range	3.61013986	0.517482517	NA	NA	NA	12.4
Heath	Early season	Shrub	Salix herbacea	Iesjohka	Summer range	2.387254902	0.247058824	NA	NA	NA	12.4
Grassland	Early season	Shrub	Salix herbacea	Komagelva	Summer range	2.612403101	0.298449612	NA	NA	NA	11.3
Heath	Early season	Shrub	Salix herbacea	Komagelva	Summer range	4.278216704	0.514672686	NA	NA	NA	11.3
Heath	Early season	Shrub	Salix herbacea	Komagelva	Summer range	2.063211125	0.289190898	NA	NA	NA	11.3
Heath	Early season	Shrub	Salix herbacea	Komagelva	Summer range	2.399852362	0.312253937	NA	NA	NA	11.3
Heath	Early season	Shrub	Salix herbacea	Sandfjordelva	Summer range	1.947841727	0.321043165	NA	NA	NA	10.9
Heath	Early season	Shrub	Salix herbacea	Sandfjordelva	Summer range	2.340659341	0.314010989	NA	NA	NA	10.9
Heath	Early season	Shrub	Salix herbacea	Sandfjordelva	Summer range	2.592777778	0.294444444	NA	NA	NA	10.9
Grassland	Early season	Shrub	Salix herbacea	Torvhaugdalen	Summer range	2.803233679	0.429682733	NA	NA	NA	10.4
Grassland	Early season	Shrub	Salix herbacea	Baerlerlvjohka	Summer range	2.626405811	0.334934396	NA	NA	NA	9.9
Heath	Early season	Shrub	Salix herbacea	Torvhaugdalen	Summer range	2.496341463	0.316585366	NA	NA	NA	10.4
Heath	Early season	Shrub	Salix herbacea	Baerlerlvjohka	Summer range	2.603880738	0.299574065	NA	NA	NA	9.9
Heath	Early season	Shrub	Salix herbacea	Baerlerlvjohka	Summer range	2.738843218	0.345713447	NA	NA	NA	9.9
Heath	Late season	Shrub	Salix herbacea	Eastorjohka	Migratory range	2.670708562	0.270139182	NA	NA	NA	12.2
Grassland	Late season	Shrub	Salix herbacea	Eastorjohka	Migratory range	3.093222722	0.362767154	NA	NA	NA	12.2
Heath	Late season	Shrub	Salix herbacea	Giksjohka	Summer range	2.299419693	0.247660052	NA	NA	NA	12.1
Heath	Late season	Shrub	Salix herbacea	Iesjohka	Summer range	1.880520118	0.20203631	NA	NA	NA	12.4
Grassland	Late season	Shrub	Salix herbacea	Komagelva	Summer range	2.639563107	0.225728155	NA	NA	NA	11.3
Heath	Late season	Shrub	Salix herbacea	Komagelva	Summer range	2.512009992	0.237509608	NA	NA	NA	11.3
Heath	Late season	Shrub	Salix herbacea	Komagelva	Summer range	2.349439314	0.264676781	NA	NA	NA	11.3
Heath	Late season	Shrub	Salix herbacea	Komagelva	Summer range	2.455935907	0.247997087	NA	NA	NA	11.3
Heath	Late season	Shrub	Salix herbacea	Komagelva	Summer range	2.501941748	0.224271845	NA	NA	NA	11.3
Grassland	Late season	Shrub	Salix herbacea	Sandfjordelva	Summer range	2.607995227	0.212112172	NA	NA	NA	10.9
Grassland	Late season	Shrub	Salix herbacea	Sandfjordelva	Summer range	2.187426557	0.242361927	NA	NA	NA	10.9
Heath	Late season	Shrub	Salix herbacea	Sandfjordelva	Summer range	2.084652862	0.233861145	NA	NA	NA	10.9
Heath	Late season	Shrub	Salix herbacea	Stuorrajohka	Migratory range	2.248942172	0.379760226	NA	NA	NA	12.4
Grassland	Late season	Shrub	Salix herbacea	Stuorrajohka	Migratory range	2.880058747	0.28883812	NA	NA	NA	12.4
Grassland	Late season	Shrub	Salix herbacea	Baerlerlvjohka	Summer range	2.82082026	0.424585388	NA	NA	NA	9.9
Heath	Late season	Shrub	Salix herbacea	Baerlerlvjohka	Summer range	2.160423094	0.299140591	NA	NA	NA	9.9
Heath	Late season	Shrub	Salix herbacea	Baerlerlvjohka	Summer range	2.545221843	0.276877133	NA	NA	NA	9.9
Heath	Late season	Shrub	Vaccinium myrtillus	Baerlerlvjohka	Summer range	1.852793696	0.195916905	NA	NA	NA	9.9
Heath	Early season	Shrub	Vaccinium myrtillus	Eastorjohka	Migratory range	2.338166144	0.239811912	NA	NA	NA	12.2
Grassland	Early season	Shrub	Vaccinium myrtillus	Eastorjohka	Migratory range	1.903532609	0.208220109	NA	NA	NA	12.2
Grassland	Early season	Shrub	Vaccinium myrtillus	Giksjohka	Summer range	2.464667006	0.283299441	NA	NA	NA	12.1
Heath	Early season	Shrub	Vaccinium myrtillus	Iesjohka	Summer range	2.398785425	0.278484673	NA	NA	NA	12.4
Grassland	Early season	Shrub	Vaccinium myrtillus	Komagelva	Summer range	2.103403141	0.201570681	NA	NA	NA	11.3
Grassland	Early season	Shrub	Vaccinium myrtillus	Komagelva	Summer range	1.76875	0.177840909	NA	NA	NA	11.3
Heath	Early season	Shrub	Vaccinium myrtillus	Komagelva	Summer range	2.216475645	0.205014327	NA	NA	NA	11.3
Heath	Early season	Shrub	Vaccinium myrtillus	Komagelva	Summer range	1.638911209	0.187725994	NA	NA	NA	11.3
Heath	Early season	Shrub	Vaccinium myrtillus	Sandfjordelva	Summer range	2.373844122	0.261558785	NA	NA	NA	10.9
Heath	Early season	Shrub	Vaccinium myrtillus	Sandfjordelva	Summer range	1.552241066	0.203967293	NA	NA	NA	10.9
Heath	Early season	Shrub	Vaccinium myrtillus	Stuorrajohka	Migratory range	3.078431373	0.341230937	NA	NA	NA	12.4
Grassland	Early season	Shrub	Vaccinium myrtillus	Stuorrajohka	Migratory range	2.465930018	0.211786372	NA	NA	NA	12.4
Grassland	Early season	Shrub	Vaccinium myrtillus	Baerlerlvjohka	Summer range	2.098306333	0.224594993	NA	NA	NA	9.9
Heath	Early season	Shrub	Vaccinium myrtillus	Torvhaugdalen	Summer range	2.188064079	0.236236462	NA	NA	NA	10.4
Heath	Early season	Shrub	Vaccinium myrtillus	Torvhaugdalen	Summer range	2.264864283	0.258509263	NA	NA	NA	10.4
Heath	Early season	Shrub	Vaccinium myrtillus	Torvhaugdalen	Summer range	2.205999243	0.229087812	NA	NA	NA	10.4
Heath	Early season	Shrub	Vaccinium myrtillus	Baerlerlvjohka	Summer range	2.108726959	0.191820276	NA	NA	NA	9.9
Heath	Early season	Shrub	Vaccinium myrtillus	Baerlerlvjohka	Summer range	2.062692703	0.221608428	NA	NA	NA	9.9
Heath	Early season	Shrub	Vaccinium myrtillus	Baerlerlvjohka	Summer range	2.170049317	0.240136571	NA	NA	NA	9.9
Heath	Early season	Shrub	Vaccinium myrtillus	Baerlerlvjohka	Summer range	2.299375709	0.257094211	NA	NA	NA	9.9
Heath	Late season	Shrub	Vaccinium myrtillus	Eastorjohka	Migratory range	2.113257751	0.201295696	NA	NA	NA	12.2
Grassland	Late season	Shrub	Vaccinium myrtillus	Eastorjohka	Migratory range	2.887587822	0.299297424	NA	NA	NA	12.2
Heath	Late season	Shrub	Vaccinium myrtillus	Giksjohka	Summer range	2.267168084	0.193263571	NA	NA	NA	12.1
Grassland	Late season	Shrub	Vaccinium myrtillus	Giksjohka	Summer range	2.608889623	0.231989425	NA	NA	NA	12.1
Heath	Late season	Shrub	Vaccinium myrtillus	Iesjohka	Summer range	2.5476082	0.21833713	NA	NA	NA	12.4
Heath	Late season	Shrub	Vaccinium myrtillus	Komagelva	Summer range	1.598993289	0.139261745	NA	NA	NA	11.3
Heath	Late season	Shrub	Vaccinium myrtillus	Komagelva	Summer range	1.835488506	0.210488506	NA	NA	NA	11.3
Heath	Late season	Shrub	Vaccinium myrtillus	Komagelva	Summer range	1.725209497	0.165502793	NA	NA	NA	11.3
Heath	Late season	Shrub	Vaccinium myrtillus	Komagelva	Summer range	1.45931085	0.14021261	NA	NA	NA	11.3
Heath	Late season	Shrub	Vaccinium myrtillus	Sandfjordelva	Summer range	2.169983065	0.187341236	NA	NA	NA	10.9
Heath	Late season	Shrub	Vaccinium myrtillus	Sandfjordelva	Summer range	1.784671533	0.161887383	NA	NA	NA	10.9
Heath	Late season	Shrub	Vaccinium myrtillus	Sandfjordelva	Summer range	1.690812721	0.197438163	NA	NA	NA	10.9
Heath	Late season	Shrub	Vaccinium myrtillus	Stuorrajohka	Migratory range	2.370269631	0.235217597	NA	NA	NA	12.4
Grassland	Late season	Shrub	Vaccinium myrtillus	Stuorrajohka	Migratory range	2.156875321	0.208568497	NA	NA	NA	12.4
Grassland	Late season	Shrub	Vaccinium myrtillus	Stuorrajohka	Migratory range	2.811239496	0.26092437	NA	NA	NA	12.4
Heath	Late season	Shrub	Vaccinium myrtillus	Baerlerlvjohka	Summer range	2.172061329	0.206026405	NA	NA	NA	9.9
Heath	Late season	Shrub	Vaccinium myrtillus	Baerlerlvjohka	Summer range	1.84425	0.1725	NA	NA	NA	9.9
Heath	Late season	Shrub	Vaccinium myrtillus	Baerlerlvjohka	Summer range	1.901462995	0.193201377	NA	NA	NA	9.9
Heath	Late season	Grass	Agrostis.sp	Krekenelva	Summer range	1.414452366	0.119815295	NA	NA	NA	11.4
Heath	Early season	Grass	Agrostis.sp	Krekenelva	Summer range	2.597941567	0.256972112	NA	NA	NA	11.4
Grassland	Late season	Grass	Agrostis.sp	Krekenelva	Summer range	1.13433455	0.084633256	NA	NA	NA	11.4
Grassland	Early season	Grass	Agrostis.sp	Eastorjohka	Migratory range	2.581831832	0.312062062	NA	NA	NA	12.2
Grassland	Late season	Grass	Agrostis.sp	Fallejohka	Migratory range	NA	NA	NA	2.319672131	NA	12.1
Grassland	Late season	Grass	Agrostis.sp	Krekenelva	Summer range	NA	NA	NA	2.328125	NA	11.4
Grassland	Late season	Grass	Agrostis.sp	Krekenelva	Summer range	NA	NA	NA	2.538585209	NA	11.4
Grassland	Late season	Grass	Agrostis.sp	Krekenelva	Summer range	NA	NA	NA	2.605833333	NA	11.4
Heath	Late season	Grass	Agrostis.sp	Krekenelva	Summer range	NA	NA	NA	3.468152866	NA	11.4
Grassland	Late season	Grass	Agrostis.sp	Strandajohka	Summer range	NA	NA	NA	1.861285266	NA	10.8
Grassland	Early season	Grass	Agrostis.sp	Eastorjohka	Migratory range	NA	NA	NA	0.395833333	NA	12.2
Grassland	Early season	Grass	Agrostis.sp	Giksjohka	Summer range	NA	NA	NA	0.002785515	NA	12.1
Grassland	Early season	Grass	Agrostis.sp	Giksjohka	Summer range	NA	NA	NA	1.335755814	NA	12.1
Heath	Early season	Grass	Agrostis.sp	Krekenelva	Summer range	NA	NA	NA	0.369598765	NA	11.4
Grassland	Late season	Grass	Agrostis.sp	Komagelva	Summer range	NA	NA	NA	0.070916905	NA	11.3
Grassland	Late season	Grass	Agrostis.sp	Komagelva	Summer range	NA	NA	NA	0.437091503	NA	11.3
Grassland	Late season	Forb	Alchemilla.sp	Salganjohka	Migratory range	1.937790204	0.165421474	NA	NA	NA	11.5
Grassland	Late season	Forb	Alchemilla.sp	Julaelva	Migratory range	2.087154291	0.230811155	NA	NA	NA	11.3
Grassland	Early season	Forb	Alchemilla.sp	Eastorjohka	Migratory range	2.72822401	0.261134721	NA	NA	NA	12.2
Grassland	Late season	Forb	Alchemilla.sp	Giksjohka	Summer range	2.994259567	0.22437604	NA	NA	NA	12.1
Grassland	Early season	Forb	Alchemilla.sp	Sandfjordelva	Summer range	3.59655115	0.361879374	NA	NA	NA	10.9
Grassland	Early season	Forb	Alchemilla.sp	Stuorrajohka	Migratory range	3.33496572	0.357247796	NA	NA	NA	12.4
Grassland	Late season	Forb	Alchemilla.sp	Stuorrajohka	Migratory range	1.971315529	0.173837784	NA	NA	NA	12.4
Grassland	Late season	Forb	Alchemilla.sp	Eastorjohka	Migratory range	2.059131737	0.155938124	NA	NA	NA	12.2
Grassland	Early season	Forb	Alchemilla.sp	Iesjohka	Summer range	2.608361775	0.211725987	NA	NA	NA	12.4
Grassland	Late season	Forb	Alchemilla.sp	Giksjohka	Summer range	2.210095836	0.168291474	NA	NA	NA	12.1
Grassland	Late season	Forb	Alchemilla.sp	Julaelva	Migratory range	NA	NA	NA	0.601648352	NA	11.3
Grassland	Early season	Forb	Alchemilla.sp	Komagelva	Summer range	NA	NA	NA	0.121279762	NA	11.3
Grassland	Late season	Forb	Alchemilla.sp	Salganjohka	Migratory range	NA	NA	NA	0.931752874	NA	11.5
Grassland	Early season	Forb	Alchemilla.sp	Krekenelva	Summer range	NA	NA	NA	0.046527778	NA	11.4
Grassland	Late season	Forb	Alchemilla.sp	Stuorrajohka	Migratory range	NA	NA	NA	0.149865591	NA	12.4
Grassland	Late season	Forb	Alchemilla.sp	Eastorjohka	Migratory range	NA	NA	NA	0.10483871	NA	12.2
Grassland	Late season	Forb	Alchemilla.sp	Giksjohka	Summer range	NA	NA	NA	0.037216828	NA	12.1
Grassland	Late season	Forb	Alchemilla.sp	Krekenelva	Summer range	NA	NA	NA	0.156655844	NA	11.4
Grassland	Late season	Forb	Alchemilla.sp	Giksjohka	Summer range	NA	NA	NA	0.059713376	NA	12.1
Grassland	Early season	Forb	Alchemilla.sp	Eastorjohka	Migratory range	NA	NA	NA	0.020440252	NA	12.2
Grassland	Early season	Forb	Alchemilla.sp	Salganjohka	Migratory range	NA	NA	NA	0.176515152	NA	11.5
Grassland	Early season	Forb	Alchemilla.sp	Stuorrajohka	Migratory range	NA	NA	NA	0.031994048	NA	12.4
Grassland	Late season	Forb	Alchemilla.sp	Salganjohka	Migratory range	NA	NA	NA	0.5252443	NA	11.5
Grassland	Early season	Forb	Alchemilla.sp	Sandfjordelva	Summer range	NA	NA	NA	0.160094637	NA	10.9
Grassland	Early season	Forb	Alchemilla.sp	Fallejohka	Migratory range	NA	NA	NA	0.031879195	NA	12.1
Grassland	Late season	Forb	Alchemilla.sp	Fallejohka	Migratory range	NA	NA	NA	0.058631922	NA	12.1
Grassland	Late season	Forb	Alchemilla.sp	Julaelva	Migratory range	NA	NA	NA	0.03942953	NA	11.3
Grassland	Early season	Forb	Alchemilla.sp	Stuorrajohka	Migratory range	NA	NA	NA	0.554572271	NA	12.4
Grassland	Early season	Forb	Alchemilla.sp	Julaelva	Migratory range	NA	NA	NA	0.022801303	NA	11.3
Grassland	Early season	Forb	Alchemilla.sp	Iesjohka	Summer range	NA	NA	NA	0.00443787	NA	12.4
Grassland	Early season	Forb	Alchemilla.sp	Giksjohka	Summer range	NA	NA	NA	0.610447761	NA	12.1
Grassland	Early season	Forb	Alchemilla.sp	Giksjohka	Summer range	NA	NA	NA	0.00308642	NA	12.1
Grassland	Early season	Forb	Alchemilla.sp	Iesjohka	Summer range	NA	NA	NA	0.02124183	NA	12.4
Grassland	Early season	Forb	Alchemilla.sp	Strandajohka	Summer range	NA	NA	NA	0.16748366	NA	10.8
Grassland	Early season	Forb	Alchemilla.sp	Fallejohka	Migratory range	NA	NA	NA	0.010416667	NA	12.1
Grassland	Early season	Forb	Alchemilla.sp	Krekenelva	Summer range	NA	NA	NA	0.056818182	NA	11.4
Heath	Early season	Forb	Alchemilla.sp	Krekenelva	Summer range	NA	NA	NA	0.487220447	NA	11.4
Heath	Early season	Forb	Alchemilla.sp	Krekenelva	Summer range	NA	NA	NA	0.003731343	NA	11.4
Grassland	Early season	Forb	Alchemilla.sp	Giksjohka	Summer range	NA	NA	NA	0.882398754	NA	12.1
Grassland	Early season	Forb	Alchemilla.sp	Strandajohka	Summer range	NA	NA	NA	0.200906344	NA	10.8
Grassland	Early season	Forb	Alchemilla.sp	Strandajohka	Summer range	NA	NA	NA	0.464809384	NA	10.8
Grassland	Early season	Forb	Alchemilla.sp	Krekenelva	Summer range	NA	NA	NA	0.700617284	NA	11.4
Grassland	Late season	Grass	Alopecurus pratensis	Giksjohka	Summer range	NA	NA	NA	0.279454023	NA	12.1
Grassland	Early season	Grass	Alopecurus pratensis	Giksjohka	Summer range	NA	NA	NA	0.991324921	NA	12.1
Grassland	Late season	Grass	Anthoxanthum.sp	Stuorrajohka	Migratory range	1.734406105	0.153782349	NA	NA	NA	12.4
Grassland	Late season	Grass	Anthoxanthum.sp	Eastorjohka	Migratory range	2.134461127	0.295303934	NA	NA	NA	12.2
Grassland	Late season	Grass	Anthoxanthum.sp	Strandajohka	Summer range	1.5638402	0.115031464	NA	NA	NA	10.8
Grassland	Late season	Grass	Anthoxanthum.sp	Fallejohka	Migratory range	1.716720779	0.118100649	NA	NA	NA	12.1
Grassland	Early season	Grass	Anthoxanthum.sp	Fallejohka	Migratory range	2.323966066	0.240986214	NA	NA	NA	12.1
Grassland	Late season	Grass	Anthoxanthum.sp	Fallejohka	Migratory range	NA	NA	NA	0.009046053	NA	12.1
Grassland	Early season	Grass	Anthoxanthum.sp	Fallejohka	Migratory range	NA	NA	NA	3.334920635	NA	12.1
Grassland	Early season	Grass	Anthoxanthum.sp	Fallejohka	Migratory range	NA	NA	NA	0.291009464	NA	12.1
Grassland	Late season	Grass	Anthoxanthum.sp	Giksjohka	Summer range	2.12787262	0.182944846	NA	NA	NA	12.1
Grassland	Early season	Grass	Anthoxanthum.sp	Giksjohka	Summer range	2.479774536	0.215102785	NA	NA	NA	12.1
Grassland	Early season	Grass	Anthoxanthum.sp	Iesjohka	Summer range	2.047465438	0.290668203	NA	NA	NA	12.4
Grassland	Late season	Grass	Anthoxanthum.sp	Julaelva	Migratory range	NA	NA	NA	0.732035928	NA	11.3
Grassland	Early season	Grass	Anthoxanthum.sp	Stuorrajohka	Migratory range	NA	NA	NA	0.230407524	NA	12.4
Grassland	Late season	Grass	Anthoxanthum.sp	Strandajohka	Summer range	NA	NA	NA	0.475783476	NA	10.8
Grassland	Early season	Grass	Anthoxanthum.sp	Sandfjordelva	Summer range	NA	NA	NA	0.548684211	NA	10.9
Grassland	Early season	Grass	Anthoxanthum.sp	Krekenelva	Summer range	NA	NA	NA	0.427419355	NA	11.4
Grassland	Late season	Grass	Anthoxanthum.sp	Stuorrajohka	Migratory range	NA	NA	NA	0.614583333	NA	12.4
Grassland	Late season	Grass	Anthoxanthum.sp	Julaelva	Migratory range	NA	NA	NA	1.313936782	NA	11.3
Grassland	Early season	Grass	Anthoxanthum.sp	Eastorjohka	Migratory range	NA	NA	NA	0.176605505	NA	12.2
Grassland	Early season	Grass	Anthoxanthum.sp	Eastorjohka	Migratory range	NA	NA	NA	0.350638978	NA	12.2
Grassland	Early season	Grass	Anthoxanthum.sp	Komagelva	Summer range	NA	NA	NA	0.433064516	NA	11.3
Grassland	Early season	Grass	Anthoxanthum.sp	Sandfjordelva	Summer range	NA	NA	NA	0.660833333	NA	10.9
Grassland	Early season	Grass	Anthoxanthum.sp	Stuorrajohka	Migratory range	NA	NA	NA	0.634782609	NA	12.4
Grassland	Early season	Grass	Anthoxanthum.sp	Stuorrajohka	Migratory range	NA	NA	NA	0.762280702	NA	12.4
Grassland	Late season	Grass	Anthoxanthum.sp	Eastorjohka	Migratory range	NA	NA	NA	0.837423313	NA	12.2
Grassland	Late season	Grass	Anthoxanthum.sp	Strandajohka	Summer range	NA	NA	NA	0.116666667	NA	10.8
Heath	Early season	Grass	Anthoxanthum.sp	Julaelva	Migratory range	NA	NA	NA	2.334346505	NA	11.3
Grassland	Late season	Grass	Anthoxanthum.sp	Giksjohka	Summer range	NA	NA	NA	0.686657682	NA	12.1
Grassland	Late season	Grass	Anthoxanthum.sp	Krekenelva	Summer range	NA	NA	NA	2.210059172	NA	11.4
Grassland	Late season	Grass	Anthoxanthum.sp	Iesjohka	Summer range	NA	NA	NA	0.522350993	NA	12.4
Grassland	Late season	Grass	Anthoxanthum.sp	Eastorjohka	Migratory range	NA	NA	NA	1.22890625	NA	12.2
Grassland	Early season	Grass	Anthoxanthum.sp	Iesjohka	Summer range	NA	NA	NA	0.560126582	NA	12.4
Grassland	Early season	Grass	Anthoxanthum.sp	Krekenelva	Summer range	NA	NA	NA	0.00255102	NA	11.4
Grassland	Early season	Grass	Anthoxanthum.sp	Salganjohka	Migratory range	NA	NA	NA	0.008088235	NA	11.5
Grassland	Early season	Grass	Anthoxanthum.sp	Strandajohka	Summer range	NA	NA	NA	0.172712934	NA	10.8
Grassland	Late season	Grass	Anthoxanthum.sp	Stuorrajohka	Migratory range	NA	NA	NA	0.10947205	NA	12.4
Grassland	Early season	Grass	Anthoxanthum.sp	Giksjohka	Summer range	NA	NA	NA	0.339344262	NA	12.1
Grassland	Late season	Grass	Avenella flexuosa	Julaelva	Migratory range	1.80875733	0.284422384	NA	NA	NA	11.3
Heath	Late season	Grass	Avenella flexuosa	Sandfjordelva	Summer range	2.226884817	0.168961226	NA	NA	NA	10.9
Heath	Late season	Grass	Avenella flexuosa	Eastorjohka	Migratory range	1.000124193	0.083030318	NA	NA	NA	12.2
Heath	Late season	Grass	Avenella flexuosa	Giksjohka	Summer range	1.236129243	0.141481723	NA	NA	NA	12.1
Grassland	Late season	Grass	Avenella flexuosa	Stuorrajohka	Migratory range	1.414621592	0.141076449	NA	NA	NA	12.4
Grassland	Late season	Grass	Avenella flexuosa	Fallejohka	Migratory range	1.242372714	0.090084403	NA	NA	NA	12.1
Grassland	Late season	Grass	Avenella flexuosa	Iesjohka	Summer range	0.768782161	0.078987993	NA	NA	NA	12.4
Grassland	Early season	Grass	Avenella flexuosa	Giksjohka	Summer range	2.334337349	0.192269076	NA	NA	NA	12.1
Grassland	Early season	Grass	Avenella flexuosa	Giksjohka	Summer range	2.189929742	0.216042155	NA	NA	NA	12.1
Grassland	Early season	Grass	Avenella flexuosa	Julaelva	Migratory range	3.055776892	0.353834661	NA	NA	NA	11.3
Grassland	Late season	Grass	Avenella flexuosa	Julaelva	Migratory range	NA	NA	NA	0.404477612	NA	11.3
Heath	Late season	Grass	Avenella flexuosa	Salganjohka	Migratory range	NA	NA	NA	0.704098361	NA	11.5
Grassland	Early season	Grass	Avenella flexuosa	Sandfjordelva	Summer range	NA	NA	NA	0.286377709	NA	10.9
Grassland	Late season	Grass	Avenella flexuosa	Stuorrajohka	Migratory range	NA	NA	NA	1.051857585	NA	12.4
Heath	Late season	Grass	Avenella flexuosa	Eastorjohka	Migratory range	NA	NA	NA	0.515625	NA	12.2
Grassland	Late season	Grass	Avenella flexuosa	Fallejohka	Migratory range	NA	NA	NA	1.185185185	NA	12.1
Grassland	Early season	Grass	Avenella flexuosa	Stuorrajohka	Migratory range	NA	NA	NA	0.399857955	NA	12.4
Grassland	Late season	Grass	Avenella flexuosa	Strandajohka	Summer range	NA	NA	NA	0.28630363	NA	10.8
Grassland	Early season	Grass	Avenella flexuosa	Komagelva	Summer range	NA	NA	NA	0.407142857	NA	11.3
Heath	Late season	Grass	Avenella flexuosa	Krekenelva	Summer range	NA	NA	NA	0.806930693	NA	11.4
Grassland	Late season	Grass	Avenella flexuosa	Giksjohka	Summer range	NA	NA	NA	0.164790997	NA	12.1
Heath	Early season	Grass	Avenella flexuosa	Komagelva	Summer range	NA	NA	NA	0.275837989	NA	11.3
Heath	Late season	Grass	Avenella flexuosa	Eastorjohka	Migratory range	NA	NA	NA	0.305240793	NA	12.2
Heath	Early season	Grass	Avenella flexuosa	Eastorjohka	Migratory range	NA	NA	NA	0.090460526	NA	12.2
Grassland	Early season	Grass	Avenella flexuosa	Salganjohka	Migratory range	NA	NA	NA	0.264751553	NA	11.5
Grassland	Early season	Grass	Avenella flexuosa	Salganjohka	Migratory range	NA	NA	NA	0.345132743	NA	11.5
Grassland	Early season	Grass	Avenella flexuosa	Eastorjohka	Migratory range	NA	NA	NA	0.089123867	NA	12.2
Grassland	Early season	Grass	Avenella flexuosa	Eastorjohka	Migratory range	NA	NA	NA	0.202492212	NA	12.2
Grassland	Late season	Grass	Avenella flexuosa	Krekenelva	Summer range	NA	NA	NA	0.782703488	NA	11.4
Heath	Late season	Grass	Avenella flexuosa	Sandfjordelva	Summer range	NA	NA	NA	0.554313099	NA	10.9
Heath	Early season	Grass	Avenella flexuosa	Stuorrajohka	Migratory range	NA	NA	NA	0.177745665	NA	12.4
Heath	Early season	Grass	Avenella flexuosa	Stuorrajohka	Migratory range	NA	NA	NA	0.132107023	NA	12.4
Grassland	Late season	Grass	Avenella flexuosa	Strandajohka	Summer range	NA	NA	NA	0.42765043	NA	10.8
Grassland	Early season	Grass	Avenella flexuosa	Stuorrajohka	Migratory range	NA	NA	NA	0.229938272	NA	12.4
Heath	Early season	Grass	Avenella flexuosa	Iesjohka	Summer range	NA	NA	NA	0.238095238	NA	12.4
Heath	Early season	Grass	Avenella flexuosa	Eastorjohka	Migratory range	NA	NA	NA	0.194888179	NA	12.2
Heath	Late season	Grass	Avenella flexuosa	Iesjohka	Summer range	NA	NA	NA	0.241242038	NA	12.4
Grassland	Late season	Grass	Avenella flexuosa	Julaelva	Migratory range	NA	NA	NA	0.58220339	NA	11.3
Heath	Late season	Grass	Avenella flexuosa	Stuorrajohka	Migratory range	NA	NA	NA	1.843939394	NA	12.4
Grassland	Late season	Grass	Avenella flexuosa	Eastorjohka	Migratory range	NA	NA	NA	0.465256798	NA	12.2
Grassland	Late season	Grass	Avenella flexuosa	Iesjohka	Summer range	NA	NA	NA	0.033387622	NA	12.4
Heath	Late season	Grass	Avenella flexuosa	Giksjohka	Summer range	NA	NA	NA	0.165	NA	12.1
Heath	Late season	Grass	Avenella flexuosa	Giksjohka	Summer range	NA	NA	NA	0.417424242	NA	12.1
Grassland	Early season	Grass	Avenella flexuosa	Julaelva	Migratory range	NA	NA	NA	0.35	NA	11.3
Heath	Early season	Grass	Avenella flexuosa	Julaelva	Migratory range	NA	NA	NA	3.156940063	NA	11.3
Heath	Late season	Grass	Avenella flexuosa	Strandajohka	Summer range	NA	NA	NA	0.815916399	NA	10.8
Grassland	Late season	Grass	Avenella flexuosa	Giksjohka	Summer range	NA	NA	NA	0.518646409	NA	12.1
Heath	Early season	Grass	Avenella flexuosa	Julaelva	Migratory range	NA	NA	NA	0.432432432	NA	11.3
Heath	Late season	Grass	Avenella flexuosa	Giksjohka	Summer range	NA	NA	NA	1.453278689	NA	12.1
Heath	Late season	Grass	Avenella flexuosa	Julaelva	Migratory range	NA	NA	NA	0.324367089	NA	11.3
Grassland	Late season	Grass	Avenella flexuosa	Sandfjordelva	Summer range	NA	NA	NA	1.257165605	NA	10.9
Grassland	Early season	Grass	Avenella flexuosa	Komagelva	Summer range	NA	NA	NA	0.439209726	NA	11.3
Grassland	Late season	Grass	Avenella flexuosa	Julaelva	Migratory range	NA	NA	NA	0.330128205	NA	11.3
Heath	Late season	Grass	Avenella flexuosa	Sandfjordelva	Summer range	NA	NA	NA	0.466718266	NA	10.9
Heath	Late season	Grass	Avenella flexuosa	Strandajohka	Summer range	NA	NA	NA	0.373873874	NA	10.8
Grassland	Early season	Grass	Avenella flexuosa	Iesjohka	Summer range	NA	NA	NA	0.662457912	NA	12.4
Grassland	Late season	Grass	Avenella flexuosa	Fallejohka	Migratory range	NA	NA	NA	0.375791139	NA	12.1
Grassland	Late season	Grass	Avenella flexuosa	Iesjohka	Summer range	NA	NA	NA	0.035958904	NA	12.4
Heath	Late season	Grass	Avenella flexuosa	Iesjohka	Summer range	NA	NA	NA	0.456228956	NA	12.4
Heath	Late season	Grass	Avenella flexuosa	Julaelva	Migratory range	NA	NA	NA	0.598214286	NA	11.3
Grassland	Late season	Grass	Avenella flexuosa	Eastorjohka	Migratory range	NA	NA	NA	2.042741935	NA	12.2
Grassland	Early season	Grass	Avenella flexuosa	Iesjohka	Summer range	NA	NA	NA	0.21021021	NA	12.4
Heath	Early season	Grass	Avenella flexuosa	Iesjohka	Summer range	NA	NA	NA	0.030791789	NA	12.4
Grassland	Early season	Grass	Avenella flexuosa	Giksjohka	Summer range	NA	NA	NA	1.448863636	NA	12.1
Heath	Early season	Grass	Avenella flexuosa	Giksjohka	Summer range	NA	NA	NA	0.185876623	NA	12.1
Heath	Early season	Grass	Avenella flexuosa	Strandajohka	Summer range	NA	NA	NA	0.2	NA	10.8
Grassland	Early season	Grass	Avenella flexuosa	Strandajohka	Summer range	NA	NA	NA	0.282407407	NA	10.8
Heath	Early season	Grass	Avenella flexuosa	Krekenelva	Summer range	NA	NA	NA	0.283489097	NA	11.4
Grassland	Early season	Grass	Avenella flexuosa	Strandajohka	Summer range	NA	NA	NA	0.608128834	NA	10.8
Grassland	Early season	Grass	Avenella flexuosa	Krekenelva	Summer range	NA	NA	NA	0.010932945	NA	11.4
Heath	Early season	Grass	Avenella flexuosa	Giksjohka	Summer range	NA	NA	NA	0.300151976	NA	12.1
Grassland	Late season	Grass	Avenella flexuosa	Stuorrajohka	Migratory range	NA	NA	NA	1.303571429	NA	12.4
Grassland	Late season	Grass	Avenella flexuosa	Strandajohka	Summer range	NA	NA	NA	0.297275641	NA	10.8
Heath	Late season	Grass	Avenella flexuosa	Strandajohka	Summer range	NA	NA	NA	0.706557377	NA	10.8
Grassland	Early season	Grass	Avenella flexuosa	Giksjohka	Summer range	NA	NA	NA	0.038517442	NA	12.1
Grassland	Early season	Grass	Avenella flexuosa	Strandajohka	Summer range	NA	NA	NA	0.145833333	NA	10.8
Heath	Early season	Grass	Avenella flexuosa	Strandajohka	Summer range	NA	NA	NA	0.215490798	NA	10.8
Grassland	Early season	Grass	Avenella flexuosa	Strandajohka	Summer range	NA	NA	NA	0.356557377	NA	10.8
Heath	Early season	Grass	Avenella flexuosa	Krekenelva	Summer range	NA	NA	NA	0.031432749	NA	11.4
Grassland	Late season	Grass	Avenella flexuosa	Komagelva	Summer range	NA	NA	NA	0.01795977	NA	11.3
Heath	Early season	Shrub	Betula nana	Stuorrajohka	Migratory range	2.654344687	0.284602489	NA	NA	NA	12.4
Heath	Early season	Shrub	Betula nana	Sandfjordelva	Summer range	2.701402099	0.329963104	NA	NA	NA	10.9
Heath	Early season	Shrub	Betula nana	Iesjohka	Summer range	2.568539066	0.311360565	NA	NA	NA	12.4
Heath	Late season	Shrub	Betula nana	Eastorjohka	Migratory range	NA	NA	NA	0.009493671	NA	12.2
Heath	Late season	Shrub	Betula nana	Iesjohka	Summer range	NA	NA	NA	0.006797583	NA	12.4
Heath	Early season	Shrub	Betula nana	Iesjohka	Summer range	NA	NA	NA	0.008038585	NA	12.4
Heath	Late season	Shrub	Betula nana	Giksjohka	Summer range	NA	NA	NA	0.004491018	NA	12.1
Heath	Early season	Shrub	Betula nana	Stuorrajohka	Migratory range	NA	NA	NA	0.003869969	NA	12.4
Heath	Early season	Shrub	Betula nana	Eastorjohka	Migratory range	NA	NA	NA	0.001655629	NA	12.2
Heath	Early season	Shrub	Betula nana	Iesjohka	Summer range	NA	NA	NA	0.006389776	NA	12.4
Grassland	Early season	Shrub	Betula nana	Fallejohka	Migratory range	NA	NA	NA	0.014423077	NA	12.1
Heath	Early season	Shrub	Betula nana	Stuorrajohka	Migratory range	NA	NA	NA	0.00650289	NA	12.4
Heath	Late season	Shrub	Betula nana	Stuorrajohka	Migratory range	NA	NA	NA	1.255865103	NA	12.4
Grassland	Early season	Shrub	Betula pubescens	Strandajohka	Summer range	NA	NA	NA	0.006006006	NA	10.8
Grassland	Early season	Shrub	Betula pubescens	Krekenelva	Summer range	NA	NA	NA	0.003289474	NA	11.4
Grassland	Early season	Forb	Bistorta vivipara	Stuorrajohka	Migratory range	3.811556139	0.442219304	NA	NA	NA	12.4
Grassland	Late season	Forb	Bistorta vivipara	Giksjohka	Summer range	2.196107657	0.136906574	NA	NA	NA	12.1
Grassland	Early season	Forb	Bistorta vivipara	Julaelva	Migratory range	3.285432994	0.49049785	NA	NA	NA	11.3
Grassland	Early season	Forb	Bistorta vivipara	Komagelva	Summer range	3.570186947	0.431206953	NA	NA	NA	11.3
Grassland	Early season	Forb	Bistorta vivipara	Eastorjohka	Migratory range	3.914900249	0.469451372	NA	NA	NA	12.2
Grassland	Late season	Forb	Bistorta vivipara	Krekenelva	Summer range	2.527018122	0.233772652	NA	NA	NA	11.4
Grassland	Late season	Forb	Bistorta vivipara	Fallejohka	Migratory range	2.150274377	0.181722246	NA	NA	NA	12.1
Grassland	Early season	Forb	Bistorta vivipara	Iesjohka	Summer range	3.893598616	0.373269896	NA	NA	NA	12.4
Grassland	Late season	Forb	Bistorta vivipara	Giksjohka	Summer range	NA	NA	NA	0.056270096	NA	12.1
Grassland	Late season	Forb	Bistorta vivipara	Fallejohka	Migratory range	NA	NA	NA	0.035714286	NA	12.1
Grassland	Early season	Forb	Bistorta vivipara	Eastorjohka	Migratory range	NA	NA	NA	0.059210526	NA	12.2
Grassland	Early season	Forb	Bistorta vivipara	Sandfjordelva	Summer range	NA	NA	NA	0.018333333	NA	10.9
Grassland	Early season	Forb	Bistorta vivipara	Komagelva	Summer range	NA	NA	NA	0.018103448	NA	11.3
Grassland	Early season	Forb	Bistorta vivipara	Stuorrajohka	Migratory range	NA	NA	NA	0.072172619	NA	12.4
Heath	Early season	Forb	Bistorta vivipara	Sandfjordelva	Summer range	NA	NA	NA	0.004071661	NA	10.9
Heath	Early season	Forb	Bistorta vivipara	Iesjohka	Summer range	NA	NA	NA	0.083806818	NA	12.4
Heath	Early season	Forb	Bistorta vivipara	Stuorrajohka	Migratory range	NA	NA	NA	2.173136646	NA	12.4
Grassland	Early season	Forb	Bistorta vivipara	Komagelva	Summer range	NA	NA	NA	0.015127389	NA	11.3
Grassland	Late season	Grass	Calamagrostis.sp	Strandajohka	Summer range	1.414437091	0.125960195	NA	NA	NA	10.8
Grassland	Late season	Grass	Calamagrostis.sp	Krekenelva	Summer range	1.226835499	0.077454234	NA	NA	NA	11.4
Grassland	Early season	Grass	Calamagrostis.sp	Giksjohka	Summer range	3.457727491	0.290465738	NA	NA	NA	12.1
Grassland	Late season	Grass	Calamagrostis.sp	Iesjohka	Summer range	1.785077964	0.123699	NA	NA	NA	12.4
Grassland	Late season	Grass	Calamagrostis.sp	Julaelva	Migratory range	1.375206339	0.122317597	NA	NA	NA	11.3
Grassland	Late season	Grass	Calamagrostis.sp	Julaelva	Migratory range	1.577790583	0.116562397	NA	NA	NA	11.3
Grassland	Late season	Grass	Calamagrostis.sp	Eastorjohka	Migratory range	1.1764364	0.101876453	NA	NA	NA	12.2
Grassland	Early season	Grass	Calamagrostis.sp	Fallejohka	Migratory range	1.414116486	0.121915104	NA	NA	NA	12.1
Grassland	Early season	Grass	Calamagrostis.sp	Eastorjohka	Migratory range	2.914687186	0.25016728	NA	NA	NA	12.2
Grassland	Late season	Grass	Calamagrostis.sp	Eastorjohka	Migratory range	NA	NA	NA	1.079741379	NA	12.2
Grassland	Late season	Grass	Calamagrostis.sp	Strandajohka	Summer range	NA	NA	NA	0.71702454	NA	10.8
Grassland	Late season	Grass	Calamagrostis.sp	Julaelva	Migratory range	NA	NA	NA	3.612694301	NA	11.3
Grassland	Late season	Grass	Calamagrostis.sp	Komagelva	Summer range	NA	NA	NA	1.948300283	NA	11.3
Grassland	Early season	Grass	Calamagrostis.sp	Krekenelva	Summer range	NA	NA	NA	1.536135693	NA	11.4
Grassland	Early season	Grass	Calamagrostis.sp	Iesjohka	Summer range	NA	NA	NA	1.163636364	NA	12.4
Grassland	Early season	Grass	Calamagrostis.sp	Giksjohka	Summer range	NA	NA	NA	0.29002809	NA	12.1
Grassland	Late season	Grass	Calamagrostis.sp	Stuorrajohka	Migratory range	NA	NA	NA	2.600409836	NA	12.4
Grassland	Late season	Grass	Calamagrostis.sp	Julaelva	Migratory range	NA	NA	NA	2.037790698	NA	11.3
Grassland	Late season	Grass	Calamagrostis.sp	Julaelva	Migratory range	NA	NA	NA	2.739482201	NA	11.3
Grassland	Early season	Grass	Calamagrostis.sp	Strandajohka	Summer range	NA	NA	NA	0.773556231	NA	10.8
Grassland	Late season	Grass	Calamagrostis.sp	Stuorrajohka	Migratory range	NA	NA	NA	0.795901639	NA	12.4
Grassland	Early season	Grass	Calamagrostis.sp	Stuorrajohka	Migratory range	NA	NA	NA	0.763029316	NA	12.4
Grassland	Late season	Grass	Calamagrostis.sp	Fallejohka	Migratory range	NA	NA	NA	2.079268293	NA	12.1
Grassland	Late season	Grass	Calamagrostis.sp	Strandajohka	Summer range	NA	NA	NA	1.977083333	NA	10.8
Grassland	Late season	Grass	Calamagrostis.sp	Iesjohka	Summer range	NA	NA	NA	1.852310231	NA	12.4
Grassland	Late season	Grass	Calamagrostis.sp	Eastorjohka	Migratory range	NA	NA	NA	1.887162162	NA	12.2
Grassland	Early season	Grass	Calamagrostis.sp	Sandfjordelva	Summer range	NA	NA	NA	0.969626168	NA	10.9
Grassland	Early season	Grass	Calamagrostis.sp	Sandfjordelva	Summer range	NA	NA	NA	1.406923077	NA	10.9
Grassland	Late season	Grass	Calamagrostis.sp	Iesjohka	Summer range	NA	NA	NA	2.784482759	NA	12.4
Grassland	Late season	Grass	Calamagrostis.sp	Giksjohka	Summer range	NA	NA	NA	0.660511364	NA	12.1
Grassland	Early season	Grass	Calamagrostis.sp	Krekenelva	Summer range	NA	NA	NA	0.973323171	NA	11.4
Grassland	Early season	Grass	Calamagrostis.sp	Stuorrajohka	Migratory range	NA	NA	NA	0.65922619	NA	12.4
Grassland	Early season	Grass	Calamagrostis.sp	Iesjohka	Summer range	NA	NA	NA	1.044117647	NA	12.4
Grassland	Early season	Grass	Calamagrostis.sp	Stuorrajohka	Migratory range	NA	NA	NA	0.460567823	NA	12.4
Grassland	Early season	Grass	Calamagrostis.sp	Strandajohka	Summer range	NA	NA	NA	1.017460317	NA	10.8
Grassland	Early season	Grass	Calamagrostis.sp	Komagelva	Summer range	NA	NA	NA	1.258870968	NA	11.3
Grassland	Late season	Grass	Calamagrostis.sp	Giksjohka	Summer range	NA	NA	NA	1.402142857	NA	12.1
Grassland	Late season	Grass	Calamagrostis.sp	Strandajohka	Summer range	NA	NA	NA	1.458823529	NA	10.8
Grassland	Late season	Grass	Calamagrostis.sp	Krekenelva	Summer range	NA	NA	NA	2.257692308	NA	11.4
Grassland	Late season	Grass	Calamagrostis.sp	Krekenelva	Summer range	NA	NA	NA	2.946594427	NA	11.4
Grassland	Early season	Grass	Calamagrostis.sp	Julaelva	Migratory range	NA	NA	NA	1.626760563	NA	11.3
Grassland	Early season	Grass	Calamagrostis.sp	Iesjohka	Summer range	NA	NA	NA	1.769354839	NA	12.4
Grassland	Early season	Grass	Calamagrostis.sp	Eastorjohka	Migratory range	NA	NA	NA	0.925637394	NA	12.2
Grassland	Early season	Grass	Calamagrostis.sp	Fallejohka	Migratory range	NA	NA	NA	0.006097561	NA	12.1
Grassland	Late season	Grass	Calamagrostis.sp	Strandajohka	Summer range	NA	NA	NA	1.22972973	NA	10.8
Grassland	Late season	Grass	Calamagrostis.sp	Iesjohka	Summer range	NA	NA	NA	0.218844985	NA	12.4
Grassland	Late season	Grass	Calamagrostis.sp	Iesjohka	Summer range	NA	NA	NA	1.949690402	NA	12.4
Grassland	Late season	Grass	Calamagrostis.sp	Eastorjohka	Migratory range	NA	NA	NA	0.02970297	NA	12.2
Grassland	Early season	Grass	Calamagrostis.sp	Giksjohka	Summer range	NA	NA	NA	0.795857988	NA	12.1
Grassland	Early season	Sedge	Carex.sp	Julaelva	Migratory range	2.307361539	0.213070591	NA	NA	NA	11.3
Heath	Late season	Sedge	Carex.sp	Strandajohka	Summer range	1.744114271	0.115258031	NA	NA	NA	10.8
Grassland	Late season	Sedge	Carex.sp	Fallejohka	Migratory range	2.033954564	0.117656902	NA	NA	NA	12.1
Heath	Early season	Sedge	Carex.sp	Julaelva	Migratory range	2.866169154	0.264925373	NA	NA	NA	11.3
Grassland	Late season	Sedge	Carex.sp	Krekenelva	Summer range	2.261896894	0.159864508	NA	NA	NA	11.4
Grassland	Late season	Sedge	Carex.sp	Julaelva	Migratory range	1.326300578	0.100578035	NA	NA	NA	11.3
Grassland	Early season	Sedge	Carex.sp	Giksjohka	Summer range	3.350212696	0.330824607	NA	NA	NA	12.1
Grassland	Early season	Sedge	Carex.sp	Eastorjohka	Migratory range	2.857547484	0.243668777	NA	NA	NA	12.2
Grassland	Late season	Sedge	Carex.sp	Strandajohka	Summer range	NA	NA	NA	0.50152439	NA	10.8
Grassland	Early season	Sedge	Carex.sp	Fallejohka	Migratory range	NA	NA	NA	0.282747604	NA	12.1
Grassland	Early season	Sedge	Carex.sp	Komagelva	Summer range	NA	NA	NA	0.337053571	NA	11.3
Heath	Late season	Sedge	Carex.sp	Strandajohka	Summer range	NA	NA	NA	0.211656442	NA	10.8
Grassland	Late season	Sedge	Carex.sp	Iesjohka	Summer range	NA	NA	NA	0.629261364	NA	12.4
Grassland	Late season	Sedge	Carex.sp	Krekenelva	Summer range	NA	NA	NA	1.059190031	NA	11.4
Grassland	Late season	Sedge	Carex.sp	Giksjohka	Summer range	NA	NA	NA	0.272653722	NA	12.1
Heath	Early season	Sedge	Carex.sp	Komagelva	Summer range	NA	NA	NA	0.420623145	NA	11.3
Grassland	Early season	Sedge	Carex.sp	Iesjohka	Summer range	NA	NA	NA	0.248554913	NA	12.4
Grassland	Early season	Sedge	Carex.sp	Strandajohka	Summer range	NA	NA	NA	0.300595238	NA	10.8
Grassland	Early season	Sedge	Carex.sp	Sandfjordelva	Summer range	NA	NA	NA	0.70977918	NA	10.9
Grassland	Early season	Sedge	Carex.sp	Stuorrajohka	Migratory range	NA	NA	NA	0.186170213	NA	12.4
Grassland	Early season	Sedge	Carex.sp	Krekenelva	Summer range	NA	NA	NA	0.312086093	NA	11.4
Grassland	Late season	Sedge	Carex.sp	Eastorjohka	Migratory range	NA	NA	NA	0.695718654	NA	12.2
Heath	Late season	Sedge	Carex.sp	Fallejohka	Migratory range	NA	NA	NA	0.007211538	NA	12.1
Grassland	Early season	Sedge	Carex.sp	Giksjohka	Summer range	NA	NA	NA	0.009345794	NA	12.1
Heath	Early season	Sedge	Carex.sp	Fallejohka	Migratory range	NA	NA	NA	0.023255814	NA	12.1
Heath	Early season	Sedge	Carex.sp	Fallejohka	Migratory range	NA	NA	NA	0.012108262	NA	12.1
Grassland	Late season	Sedge	Carex.sp	Fallejohka	Migratory range	NA	NA	NA	0.248360656	NA	12.1
Heath	Late season	Sedge	Carex.sp	Iesjohka	Summer range	NA	NA	NA	0.827464789	NA	12.4
Grassland	Late season	Sedge	Carex.sp	Krekenelva	Summer range	NA	NA	NA	3.247580645	NA	11.4
Grassland	Late season	Sedge	Carex.sp	Salganjohka	Migratory range	NA	NA	NA	3.620178042	NA	11.5
Heath	Late season	Sedge	Carex.sp	Strandajohka	Summer range	NA	NA	NA	0.424041298	NA	10.8
Heath	Early season	Sedge	Carex.sp	Julaelva	Migratory range	NA	NA	NA	0.542857143	NA	11.3
Grassland	Late season	Sedge	Carex.sp	Giksjohka	Summer range	NA	NA	NA	1.329787234	NA	12.1
Grassland	Early season	Sedge	Carex.sp	Julaelva	Migratory range	NA	NA	NA	0.777597403	NA	11.3
Grassland	Late season	Sedge	Carex.sp	Julaelva	Migratory range	NA	NA	NA	0.396084337	NA	11.3
Grassland	Late season	Sedge	Carex.sp	Salganjohka	Migratory range	NA	NA	NA	1.28660221	NA	11.5
Heath	Early season	Sedge	Carex.sp	Julaelva	Migratory range	NA	NA	NA	0.284700315	NA	11.3
Heath	Late season	Sedge	Carex.sp	Stuorrajohka	Migratory range	NA	NA	NA	0.002932551	NA	12.4
Grassland	Late season	Sedge	Carex.sp	Strandajohka	Summer range	NA	NA	NA	0.507739938	NA	10.8
Heath	Late season	Sedge	Carex.sp	Julaelva	Migratory range	NA	NA	NA	0.62541806	NA	11.3
Heath	Late season	Sedge	Carex.sp	Julaelva	Migratory range	NA	NA	NA	1.246721311	NA	11.3
Grassland	Early season	Sedge	Carex.sp	Iesjohka	Summer range	NA	NA	NA	0.036350148	NA	12.4
Grassland	Early season	Sedge	Carex.sp	Fallejohka	Migratory range	NA	NA	NA	0.311550152	NA	12.1
Grassland	Early season	Sedge	Carex.sp	Eastorjohka	Migratory range	NA	NA	NA	0.139705882	NA	12.2
Grassland	Late season	Sedge	Carex.sp	Stuorrajohka	Migratory range	NA	NA	NA	0.720326409	NA	12.4
Grassland	Late season	Sedge	Carex.sp	Strandajohka	Summer range	NA	NA	NA	0.733846154	NA	10.8
Grassland	Early season	Sedge	Carex.sp	Giksjohka	Summer range	NA	NA	NA	0.284188034	NA	12.1
Grassland	Early season	Sedge	Carex.sp	Strandajohka	Summer range	NA	NA	NA	0.030487805	NA	10.8
Grassland	Early season	Sedge	Carex.sp	Iesjohka	Summer range	NA	NA	NA	0.113934426	NA	12.4
Grassland	Early season	Sedge	Carex.sp	Strandajohka	Summer range	NA	NA	NA	0.188059701	NA	10.8
Grassland	Early season	Sedge	Carex.sp	Krekenelva	Summer range	NA	NA	NA	0.242113565	NA	11.4
Grassland	Early season	Sedge	Carex.sp	Strandajohka	Summer range	NA	NA	NA	0.275584795	NA	10.8
Grassland	Late season	Shrub	Chamaepericlymenum suecica	Giksjohka	Summer range	NA	NA	NA	0.142241379	NA	12.1
Heath	Late season	Shrub	Chamaepericlymenum suecica	Eastorjohka	Migratory range	NA	NA	NA	0.013114754	NA	12.2
Grassland	Early season	Shrub	Chamaepericlymenum suecica	Eastorjohka	Migratory range	NA	NA	NA	0.006557377	NA	12.2
Heath	Early season	Shrub	Chamaepericlymenum suecica	Komagelva	Summer range	NA	NA	NA	0.02184466	NA	11.3
Grassland	Late season	Forb	Comarum palustre	Iesjohka	Summer range	NA	NA	NA	0.001706485	NA	12.4
Grassland	Late season	Forb	Comarum palustre	Komagelva	Summer range	NA	NA	NA	0.068471338	NA	11.3
Grassland	Late season	Grass	Deschampsia.sp	Giksjohka	Summer range	1.960551936	0.144369268	NA	NA	NA	12.1
Grassland	Late season	Grass	Deschampsia.sp	Krekenelva	Summer range	1.311935353	0.081005201	NA	NA	NA	11.4
Grassland	Late season	Grass	Deschampsia.sp	Sandfjordelva	Summer range	1.288113431	0.145439561	NA	NA	NA	10.9
Grassland	Late season	Grass	Deschampsia.sp	Strandajohka	Summer range	1.142999762	0.082616392	NA	NA	NA	10.8
Grassland	Late season	Grass	Deschampsia.sp	Komagelva	Summer range	1.098978711	0.114435658	NA	NA	NA	11.3
Grassland	Late season	Grass	Deschampsia.sp	Julaelva	Migratory range	1.154207921	0.197029703	NA	NA	NA	11.3
Grassland	Late season	Grass	Deschampsia.sp	Julaelva	Migratory range	1.28867956	0.203817939	NA	NA	NA	11.3
Grassland	Early season	Grass	Deschampsia.sp	Stuorrajohka	Migratory range	2.26678736	0.179723502	NA	NA	NA	12.4
Grassland	Early season	Grass	Deschampsia.sp	Julaelva	Migratory range	2.233889623	0.244877726	NA	NA	NA	11.3
Grassland	Late season	Grass	Deschampsia.sp	Strandajohka	Summer range	NA	NA	NA	0.695494186	NA	10.8
Grassland	Late season	Grass	Deschampsia.sp	Strandajohka	Summer range	NA	NA	NA	0.425072046	NA	10.8
Grassland	Early season	Grass	Deschampsia.sp	Sandfjordelva	Summer range	NA	NA	NA	0.690441176	NA	10.9
Grassland	Late season	Grass	Deschampsia.sp	Strandajohka	Summer range	NA	NA	NA	0.521523179	NA	10.8
Grassland	Early season	Grass	Deschampsia.sp	Iesjohka	Summer range	NA	NA	NA	0.762698413	NA	12.4
Grassland	Late season	Grass	Deschampsia.sp	Krekenelva	Summer range	NA	NA	NA	2.342987805	NA	11.4
Grassland	Early season	Grass	Deschampsia.sp	Krekenelva	Summer range	NA	NA	NA	1.284763314	NA	11.4
Grassland	Early season	Grass	Deschampsia.sp	Strandajohka	Summer range	NA	NA	NA	0.797400612	NA	10.8
Grassland	Late season	Grass	Deschampsia.sp	Julaelva	Migratory range	NA	NA	NA	2.436065574	NA	11.3
Grassland	Late season	Grass	Deschampsia.sp	Giksjohka	Summer range	NA	NA	NA	1.380608974	NA	12.1
Grassland	Late season	Grass	Deschampsia.sp	Krekenelva	Summer range	NA	NA	NA	1.909677419	NA	11.4
Grassland	Early season	Grass	Deschampsia.sp	Komagelva	Summer range	NA	NA	NA	1.160550459	NA	11.3
Grassland	Late season	Grass	Deschampsia.sp	Fallejohka	Migratory range	NA	NA	NA	2.224242424	NA	12.1
Grassland	Early season	Grass	Deschampsia.sp	Julaelva	Migratory range	NA	NA	NA	1.230603448	NA	11.3
Grassland	Early season	Grass	Deschampsia.sp	Krekenelva	Summer range	NA	NA	NA	0.964401294	NA	11.4
Grassland	Early season	Grass	Deschampsia.sp	Stuorrajohka	Migratory range	NA	NA	NA	0.350769231	NA	12.4
Grassland	Early season	Grass	Deschampsia.sp	Iesjohka	Summer range	NA	NA	NA	1.261869436	NA	12.4
Grassland	Early season	Grass	Deschampsia.sp	Stuorrajohka	Migratory range	NA	NA	NA	0.712460064	NA	12.4
Grassland	Early season	Grass	Deschampsia.sp	Strandajohka	Summer range	NA	NA	NA	0.365963855	NA	10.8
Grassland	Early season	Grass	Deschampsia.sp	Sandfjordelva	Summer range	NA	NA	NA	0.605457227	NA	10.9
Grassland	Early season	Grass	Deschampsia.sp	Komagelva	Summer range	NA	NA	NA	1.096376812	NA	11.3
Grassland	Late season	Grass	Deschampsia.sp	Krekenelva	Summer range	NA	NA	NA	2.038398693	NA	11.4
Grassland	Early season	Grass	Deschampsia.sp	Krekenelva	Summer range	NA	NA	NA	0.821428571	NA	11.4
Grassland	Early season	Grass	Deschampsia.sp	Iesjohka	Summer range	NA	NA	NA	1.406045752	NA	12.4
Grassland	Late season	Grass	Deschampsia.sp	Julaelva	Migratory range	NA	NA	NA	1.745598592	NA	11.3
Grassland	Late season	Grass	Deschampsia.sp	Strandajohka	Summer range	NA	NA	NA	1.814732143	NA	10.8
Grassland	Late season	Grass	Deschampsia.sp	Giksjohka	Summer range	NA	NA	NA	1.533387622	NA	12.1
Grassland	Late season	Grass	Deschampsia.sp	Strandajohka	Summer range	NA	NA	NA	0.4125	NA	10.8
Grassland	Late season	Grass	Deschampsia.sp	Sandfjordelva	Summer range	NA	NA	NA	3.209459459	NA	10.9
Grassland	Late season	Grass	Deschampsia.sp	Komagelva	Summer range	NA	NA	NA	2.402777778	NA	11.3
Grassland	Late season	Grass	Deschampsia.sp	Komagelva	Summer range	NA	NA	NA	0.590460526	NA	11.3
Grassland	Late season	Grass	Deschampsia.sp	Komagelva	Summer range	NA	NA	NA	2.568181818	NA	11.3
Grassland	Late season	Grass	Deschampsia.sp	Komagelva	Summer range	NA	NA	NA	0.695469799	NA	11.3
Grassland	Late season	Grass	Deschampsia.sp	Komagelva	Summer range	NA	NA	NA	1.695182724	NA	11.3
Grassland	Late season	Grass	Deschampsia.sp	Sandfjordelva	Summer range	NA	NA	NA	0.013649425	NA	10.9
Grassland	Late season	Grass	Elytrigia repens	Fallejohka	Migratory range	NA	NA	NA	1.591423948	NA	12.1
Grassland	Late season	Grass	Elytrigia repens	Fallejohka	Migratory range	NA	NA	NA	2.936900958	NA	12.1
Grassland	Late season	Grass	Elytrigia repens	Eastorjohka	Migratory range	NA	NA	NA	1.813622754	NA	12.2
Grassland	Late season	Grass	Elytrigia repens	Giksjohka	Summer range	NA	NA	NA	0.679810726	NA	12.1
Grassland	Late season	Grass	Elytrigia repens	Fallejohka	Migratory range	NA	NA	NA	2.394886364	NA	12.1
Grassland	Late season	Grass	Elytrigia repens	Julaelva	Migratory range	NA	NA	NA	1.334039548	NA	11.3
Grassland	Early season	Grass	Elytrigia repens	Komagelva	Summer range	NA	NA	NA	1.023343373	NA	11.3
Grassland	Late season	Grass	Elytrigia repens	Giksjohka	Summer range	NA	NA	NA	0.801136364	NA	12.1
Grassland	Late season	Grass	Elytrigia repens	Stuorrajohka	Migratory range	NA	NA	NA	1.23374613	NA	12.4
Grassland	Late season	Grass	Elytrigia repens	Iesjohka	Summer range	NA	NA	NA	0.88961039	NA	12.4
Grassland	Late season	Grass	Elytrigia repens	Komagelva	Summer range	NA	NA	NA	0.064263323	NA	11.3
Grassland	Late season	Grass	Elytrigia repens	Strandajohka	Summer range	NA	NA	NA	0.683656958	NA	10.8
Grassland	Late season	Grass	Elytrigia repens	Julaelva	Migratory range	NA	NA	NA	0.199044586	NA	11.3
Grassland	Late season	Grass	Elytrigia repens	Iesjohka	Summer range	NA	NA	NA	1.005813953	NA	12.4
Grassland	Late season	Grass	Elytrigia repens	Salganjohka	Migratory range	NA	NA	NA	1.142330383	NA	11.5
Heath	Early season	Shrub	Empetrum nigrum	Iesjohka	Summer range	1.312152174	0.122182478	NA	NA	NA	12.4
Heath	Early season	Shrub	Empetrum nigrum	Komagelva	Summer range	1.074707587	0.129522264	NA	NA	NA	11.3
Heath	Early season	Shrub	Empetrum nigrum	Fallejohka	Migratory range	1.120677982	0.098791819	NA	NA	NA	12.1
Heath	Late season	Shrub	Empetrum nigrum	Eastorjohka	Migratory range	NA	NA	NA	0.010416667	NA	12.2
Heath	Late season	Shrub	Empetrum nigrum	Giksjohka	Summer range	NA	NA	NA	0.014376997	NA	12.1
Heath	Early season	Shrub	Empetrum nigrum	Krekenelva	Summer range	NA	NA	NA	0.024355301	NA	11.4
Grassland	Early season	Shrub	Empetrum nigrum	Krekenelva	Summer range	NA	NA	NA	0.014570552	NA	11.4
Heath	Early season	Shrub	Empetrum nigrum	Stuorrajohka	Migratory range	NA	NA	NA	0.021641791	NA	12.4
Heath	Early season	Shrub	Empetrum nigrum	Iesjohka	Summer range	NA	NA	NA	0.011609907	NA	12.4
Heath	Early season	Shrub	Empetrum nigrum	Komagelva	Summer range	NA	NA	NA	0.004957507	NA	11.3
Heath	Late season	Shrub	Empetrum nigrum	Strandajohka	Summer range	NA	NA	NA	0.006389776	NA	10.8
Heath	Early season	Shrub	Empetrum nigrum	Krekenelva	Summer range	NA	NA	NA	0.067524116	NA	11.4
Heath	Early season	Shrub	Empetrum nigrum	Sandfjordelva	Summer range	NA	NA	NA	0.014367816	NA	10.9
Grassland	Early season	Shrub	Empetrum nigrum	Krekenelva	Summer range	NA	NA	NA	0.053030303	NA	11.4
Heath	Early season	Shrub	Empetrum nigrum	Salganjohka	Migratory range	NA	NA	NA	0.013798701	NA	11.5
Heath	Early season	Shrub	Empetrum nigrum	Giksjohka	Summer range	NA	NA	NA	0.01015625	NA	12.1
Grassland	Early season	Shrub	Empetrum nigrum	Fallejohka	Migratory range	NA	NA	NA	0.006622517	NA	12.1
Heath	Early season	Shrub	Empetrum nigrum	Fallejohka	Migratory range	NA	NA	NA	0.014525994	NA	12.1
Heath	Early season	Shrub	Empetrum nigrum	Iesjohka	Summer range	NA	NA	NA	0.01860119	NA	12.4
Heath	Early season	Shrub	Empetrum nigrum	Stuorrajohka	Migratory range	NA	NA	NA	0.223154362	NA	12.4
Heath	Early season	Shrub	Empetrum nigrum	Fallejohka	Migratory range	NA	NA	NA	0.008358663	NA	12.1
Grassland	Late season	Shrub	Empetrum nigrum	Strandajohka	Summer range	NA	NA	NA	0.007305195	NA	10.8
Grassland	Late season	Horsetail	Equisetum.sp	Stuorrajohka	Migratory range	NA	NA	NA	1.46488764	NA	12.4
Grassland	Early season	Horsetail	Equisetum.sp	Julaelva	Migratory range	NA	NA	NA	1.052050473	NA	11.3
Heath	Late season	Horsetail	Equisetum.sp	Julaelva	Migratory range	NA	NA	NA	1.161341853	NA	11.3
Heath	Late season	Horsetail	Equisetum.sp	Julaelva	Migratory range	NA	NA	NA	2.310260586	NA	11.3
Grassland	Early season	Horsetail	Equisetum.sp	Komagelva	Summer range	NA	NA	NA	2.578525641	NA	11.3
Heath	Early season	Horsetail	Equisetum.sp	Salganjohka	Migratory range	NA	NA	NA	0.707977208	NA	11.5
Grassland	Early season	Horsetail	Equisetum.sp	Sandfjordelva	Summer range	NA	NA	NA	3.606287425	NA	10.9
Grassland	Late season	Horsetail	Equisetum.sp	Fallejohka	Migratory range	NA	NA	NA	2.246932515	NA	12.1
Grassland	Early season	Horsetail	Equisetum.sp	Komagelva	Summer range	NA	NA	NA	0.760835913	NA	11.3
Grassland	Early season	Horsetail	Equisetum.sp	Sandfjordelva	Summer range	NA	NA	NA	2.866336634	NA	10.9
Grassland	Late season	Horsetail	Equisetum.sp	Giksjohka	Summer range	NA	NA	NA	0.037946429	NA	12.1
Grassland	Early season	Horsetail	Equisetum.sp	Salganjohka	Migratory range	NA	NA	NA	2.621855346	NA	11.5
Grassland	Early season	Horsetail	Equisetum.sp	Fallejohka	Migratory range	NA	NA	NA	0.005384615	NA	12.1
Grassland	Early season	Horsetail	Equisetum.sp	Fallejohka	Migratory range	NA	NA	NA	0.005892256	NA	12.1
Grassland	Early season	Horsetail	Equisetum.sp	Iesjohka	Summer range	NA	NA	NA	0.018328446	NA	12.4
Grassland	Early season	Horsetail	Equisetum.sp	Salganjohka	Migratory range	NA	NA	NA	0.70390625	NA	11.5
Grassland	Early season	Horsetail	Equisetum.sp	Giksjohka	Summer range	NA	NA	NA	0.429383117	NA	12.1
Grassland	Early season	Horsetail	Equisetum.sp	Krekenelva	Summer range	NA	NA	NA	0.361019737	NA	11.4
Grassland	Early season	Sedge	Eriophorum sp	Salganjohka	Migratory range	NA	NA	NA	0.091463415	NA	11.5
Grassland	Late season	Grass	Festuca ovina	Giksjohka	Summer range	NA	NA	NA	0.91955836	NA	12.1
Grassland	Late season	Grass	Festuca ovina	Fallejohka	Migratory range	NA	NA	NA	0.212848297	NA	12.1
Grassland	Early season	Forb	Geranium.sp	Eastorjohka	Migratory range	3.18059868	0.29246566	NA	NA	NA	12.2
Grassland	Early season	Forb	Geranium.sp	Stuorrajohka	Migratory range	3.417514963	0.487699108	NA	NA	NA	12.4
Grassland	Late season	Forb	Geranium.sp	Salganjohka	Migratory range	2.070304818	0.190757129	NA	NA	NA	11.5
Grassland	Late season	Forb	Geranium.sp	Julaelva	Migratory range	1.254040404	0.118181818	NA	NA	NA	11.3
Grassland	Early season	Forb	Geranium.sp	Eastorjohka	Migratory range	3.46025	0.38425	NA	NA	NA	12.2
Heath	Early season	Forb	Geranium.sp	Fallejohka	Migratory range	3.093657331	0.332125206	NA	NA	NA	12.1
Grassland	Late season	Forb	Geranium.sp	Eastorjohka	Migratory range	NA	NA	NA	0.010899183	NA	12.2
Grassland	Late season	Forb	Geranium.sp	Fallejohka	Migratory range	NA	NA	NA	0.017705382	NA	12.1
Grassland	Late season	Forb	Geranium.sp	Fallejohka	Migratory range	NA	NA	NA	0.006944444	NA	12.1
Grassland	Early season	Forb	Geranium.sp	Eastorjohka	Migratory range	NA	NA	NA	0.002849003	NA	12.2
Grassland	Early season	Forb	Geranium.sp	Stuorrajohka	Migratory range	NA	NA	NA	0.009146341	NA	12.4
Grassland	Late season	Forb	Geranium.sp	Salganjohka	Migratory range	NA	NA	NA	0.010447761	NA	11.5
Grassland	Late season	Forb	Geranium.sp	Stuorrajohka	Migratory range	NA	NA	NA	0.007374631	NA	12.4
Grassland	Late season	Forb	Geranium.sp	Julaelva	Migratory range	NA	NA	NA	0.014011799	NA	11.3
Grassland	Late season	Forb	Geranium.sp	Stuorrajohka	Migratory range	NA	NA	NA	0.01	NA	12.4
Grassland	Early season	Forb	Geranium.sp	Eastorjohka	Migratory range	NA	NA	NA	0.003095975	NA	12.2
Grassland	Early season	Forb	Geranium.sp	Fallejohka	Migratory range	NA	NA	NA	1.84647651	NA	12.1
Grassland	Late season	Forb	Geranium.sp	Salganjohka	Migratory range	NA	NA	NA	0.33763587	NA	11.5
Grassland	Early season	Forb	Geum sp	Sandfjordelva	Summer range	NA	NA	NA	0.023734177	NA	10.9
Grassland	Early season	Forb	Geum sp	Giksjohka	Summer range	NA	NA	NA	1.822742475	NA	12.1
Grassland	Late season	Forb	Geum sp	Salganjohka	Migratory range	NA	NA	NA	0.562888199	NA	11.5
Grassland	Late season	Forb	Geum sp	Salganjohka	Migratory range	NA	NA	NA	1.050309598	NA	11.5
Grassland	Late season	Grass	Nardus stricta	Iesjohka	Summer range	1.463534823	0.107424442	NA	NA	NA	12.4
Heath	Late season	Grass	Nardus stricta	Strandajohka	Summer range	1.491750946	0.120997385	NA	NA	NA	10.8
Grassland	Late season	Grass	Nardus stricta	Giksjohka	Summer range	1.133660442	0.096023625	NA	NA	NA	12.1
Grassland	Late season	Grass	Nardus stricta	Fallejohka	Migratory range	1.110009993	0.133161226	NA	NA	NA	12.1
Grassland	Early season	Grass	Nardus stricta	Eastorjohka	Migratory range	1.888569079	0.143585526	NA	NA	NA	12.2
Grassland	Early season	Grass	Nardus stricta	Fallejohka	Migratory range	1.281639179	0.087091888	NA	NA	NA	12.1
Grassland	Early season	Grass	Nardus stricta	Krekenelva	Summer range	1.188916256	0.090640394	NA	NA	NA	11.4
Heath	Late season	Grass	Nardus stricta	Julaelva	Migratory range	NA	NA	NA	2.470948012	NA	11.3
Heath	Late season	Grass	Nardus stricta	Julaelva	Migratory range	NA	NA	NA	1.493852459	NA	11.3
Grassland	Late season	Grass	Nardus stricta	Krekenelva	Summer range	NA	NA	NA	1.912079511	NA	11.4
Grassland	Early season	Grass	Nardus stricta	Krekenelva	Summer range	NA	NA	NA	1.857680723	NA	11.4
Heath	Early season	Grass	Nardus stricta	Eastorjohka	Migratory range	NA	NA	NA	1.012931034	NA	12.2
Grassland	Early season	Grass	Nardus stricta	Iesjohka	Summer range	NA	NA	NA	1.479876161	NA	12.4
Grassland	Late season	Grass	Nardus stricta	Stuorrajohka	Migratory range	NA	NA	NA	2.420731707	NA	12.4
Grassland	Late season	Grass	Nardus stricta	Krekenelva	Summer range	NA	NA	NA	2.378712871	NA	11.4
Heath	Early season	Grass	Nardus stricta	Krekenelva	Summer range	NA	NA	NA	2.222633136	NA	11.4
Heath	Early season	Grass	Nardus stricta	Krekenelva	Summer range	NA	NA	NA	2.591772152	NA	11.4
Grassland	Early season	Grass	Nardus stricta	Strandajohka	Summer range	NA	NA	NA	1.393162393	NA	10.8
Grassland	Late season	Grass	Nardus stricta	Fallejohka	Migratory range	NA	NA	NA	2.014872521	NA	12.1
Grassland	Late season	Grass	Nardus stricta	Giksjohka	Summer range	NA	NA	NA	0.667378917	NA	12.1
Heath	Late season	Grass	Nardus stricta	Strandajohka	Summer range	NA	NA	NA	1.85530303	NA	10.8
Heath	Late season	Grass	Nardus stricta	Julaelva	Migratory range	NA	NA	NA	2.195402299	NA	11.3
Heath	Late season	Grass	Nardus stricta	Stuorrajohka	Migratory range	NA	NA	NA	1.005921053	NA	12.4
Heath	Late season	Grass	Nardus stricta	Julaelva	Migratory range	NA	NA	NA	1.585915493	NA	11.3
Heath	Early season	Grass	Nardus stricta	Stuorrajohka	Migratory range	NA	NA	NA	1.173592493	NA	12.4
Grassland	Late season	Grass	Nardus stricta	Iesjohka	Summer range	NA	NA	NA	1.501592357	NA	12.4
Grassland	Late season	Grass	Nardus stricta	Krekenelva	Summer range	NA	NA	NA	2.099537037	NA	11.4
Grassland	Late season	Grass	Nardus stricta	Eastorjohka	Migratory range	NA	NA	NA	1.568666667	NA	12.2
Heath	Early season	Grass	Nardus stricta	Komagelva	Summer range	NA	NA	NA	1.716621253	NA	11.3
Heath	Early season	Grass	Nardus stricta	Sandfjordelva	Summer range	NA	NA	NA	1.305397727	NA	10.9
Grassland	Late season	Grass	Nardus stricta	Eastorjohka	Migratory range	NA	NA	NA	0.804824561	NA	12.2
Grassland	Early season	Grass	Nardus stricta	Stuorrajohka	Migratory range	NA	NA	NA	1.427083333	NA	12.4
Grassland	Late season	Grass	Nardus stricta	Iesjohka	Summer range	NA	NA	NA	1.264492754	NA	12.4
Grassland	Late season	Grass	Nardus stricta	Giksjohka	Summer range	NA	NA	NA	0.919402985	NA	12.1
Heath	Early season	Grass	Nardus stricta	Strandajohka	Summer range	NA	NA	NA	1.598006645	NA	10.8
Grassland	Early season	Grass	Nardus stricta	Krekenelva	Summer range	NA	NA	NA	2.395631068	NA	11.4
Grassland	Early season	Grass	Nardus stricta	Krekenelva	Summer range	NA	NA	NA	2.278846154	NA	11.4
Grassland	Late season	Grass	Nardus stricta	Strandajohka	Summer range	NA	NA	NA	1.712078652	NA	10.8
Grassland	Late season	Grass	Nardus stricta	Strandajohka	Summer range	NA	NA	NA	0.66984127	NA	10.8
Grassland	Late season	Grass	Nardus stricta	Strandajohka	Summer range	NA	NA	NA	0.670673077	NA	10.8
Grassland	Early season	Grass	Nardus stricta	Iesjohka	Summer range	NA	NA	NA	1.209150327	NA	12.4
Grassland	Early season	Grass	Nardus stricta	Fallejohka	Migratory range	NA	NA	NA	0.705298013	NA	12.1
Grassland	Late season	Grass	Nardus stricta	Fallejohka	Migratory range	NA	NA	NA	0.130094044	NA	12.1
Grassland	Early season	Grass	Nardus stricta	Fallejohka	Migratory range	NA	NA	NA	0.015322581	NA	12.1
Heath	Late season	Grass	Nardus stricta	Iesjohka	Summer range	NA	NA	NA	1.373809524	NA	12.4
Heath	Late season	Grass	Nardus stricta	Krekenelva	Summer range	NA	NA	NA	0.538961039	NA	11.4
Grassland	Late season	Grass	Nardus stricta	Iesjohka	Summer range	NA	NA	NA	0.520032051	NA	12.4
Grassland	Late season	Grass	Phleum.sp	Giksjohka	Summer range	1.575149303	0.12367286	NA	NA	NA	12.1
Grassland	Late season	Grass	Phleum.sp	Julaelva	Migratory range	0.893778252	0.104905092	NA	NA	NA	11.3
Grassland	Late season	Grass	Phleum.sp	Fallejohka	Migratory range	1.407663649	0.108179737	NA	NA	NA	12.1
Grassland	Late season	Grass	Phleum.sp	Strandajohka	Summer range	1.181452935	0.12791079	NA	NA	NA	10.8
Grassland	Late season	Grass	Phleum.sp	Krekenelva	Summer range	1.065723794	0.099833611	NA	NA	NA	11.4
Grassland	Early season	Grass	Phleum.sp	Iesjohka	Summer range	2.66575	0.365	NA	NA	NA	12.4
Grassland	Early season	Grass	Phleum.sp	Eastorjohka	Migratory range	3.357988659	0.47906938	NA	NA	NA	12.2
Grassland	Early season	Grass	Phleum.sp	Eastorjohka	Migratory range	2.762122219	0.337761541	NA	NA	NA	12.2
Grassland	Late season	Grass	Phleum.sp	Krekenelva	Summer range	NA	NA	NA	0.657936508	NA	11.4
Grassland	Late season	Grass	Phleum.sp	Strandajohka	Summer range	NA	NA	NA	0.310725552	NA	10.8
Grassland	Late season	Grass	Phleum.sp	Giksjohka	Summer range	NA	NA	NA	0.091736695	NA	12.1
Grassland	Early season	Grass	Phleum.sp	Iesjohka	Summer range	NA	NA	NA	0.114825581	NA	12.4
Grassland	Late season	Grass	Phleum.sp	Julaelva	Migratory range	NA	NA	NA	0.537096774	NA	11.3
Grassland	Early season	Grass	Phleum.sp	Komagelva	Summer range	NA	NA	NA	0.182153392	NA	11.3
Grassland	Late season	Grass	Phleum.sp	Julaelva	Migratory range	NA	NA	NA	0.255833333	NA	11.3
Grassland	Early season	Grass	Phleum.sp	Eastorjohka	Migratory range	NA	NA	NA	0.259493671	NA	12.2
Grassland	Early season	Grass	Phleum.sp	Eastorjohka	Migratory range	NA	NA	NA	0.052547771	NA	12.2
Grassland	Late season	Grass	Phleum.sp	Giksjohka	Summer range	NA	NA	NA	0.091346154	NA	12.1
Grassland	Late season	Grass	Phleum.sp	Stuorrajohka	Migratory range	NA	NA	NA	0.410833333	NA	12.4
Grassland	Late season	Grass	Phleum.sp	Strandajohka	Summer range	NA	NA	NA	0.067647059	NA	10.8
Grassland	Early season	Grass	Phleum.sp	Iesjohka	Summer range	NA	NA	NA	1.186305732	NA	12.4
Grassland	Late season	Grass	Phleum.sp	Iesjohka	Summer range	NA	NA	NA	1.619971264	NA	12.4
Grassland	Late season	Grass	Phleum.sp	Fallejohka	Migratory range	NA	NA	NA	0.009202454	NA	12.1
Grassland	Late season	Grass	Phleum.sp	Krekenelva	Summer range	NA	NA	NA	0.396769663	NA	11.4
Grassland	Late season	Grass	Phleum.sp	Stuorrajohka	Migratory range	NA	NA	NA	1.022727273	NA	12.4
Grassland	Late season	Grass	Phleum.sp	Iesjohka	Summer range	NA	NA	NA	0.506269592	NA	12.4
Grassland	Late season	Grass	Phleum.sp	Strandajohka	Summer range	NA	NA	NA	0.252272727	NA	10.8
Grassland	Late season	Grass	Phleum.sp	Iesjohka	Summer range	NA	NA	NA	0.140378549	NA	12.4
Grassland	Early season	Grass	Phleum.sp	Giksjohka	Summer range	NA	NA	NA	0.159495549	NA	12.1
Heath	Early season	Shrub	Phylodocce caerulea	Krekenelva	Summer range	NA	NA	NA	0.056851312	NA	11.4
Heath	Late season	Shrub	Phylodocce caerulea	Giksjohka	Summer range	NA	NA	NA	0.007739938	NA	12.1
Heath	Late season	Shrub	Phylodocce caerulea	Krekenelva	Summer range	NA	NA	NA	0.441690962	NA	11.4
Grassland	Early season	Forb	Pyrola sp	Sandfjordelva	Summer range	NA	NA	NA	0.027118644	NA	10.9
Grassland	Late season	Forb	Ranunculus sp	Krekenelva	Summer range	2.379328437	0.156873033	NA	NA	NA	11.4
Grassland	Early season	Forb	Ranunculus sp	Eastorjohka	Migratory range	1.953454428	0.250324359	NA	NA	NA	12.2
Grassland	Early season	Forb	Ranunculus sp	Iesjohka	Summer range	NA	NA	NA	0.11163522	NA	12.4
Grassland	Early season	Forb	Ranunculus sp	Salganjohka	Migratory range	NA	NA	NA	0.006269592	NA	11.5
Grassland	Early season	Forb	Ranunculus sp	Komagelva	Summer range	NA	NA	NA	0.005401235	NA	11.3
Grassland	Early season	Forb	Ranunculus sp	Stuorrajohka	Migratory range	NA	NA	NA	0.008012821	NA	12.4
Grassland	Early season	Forb	Ranunculus sp	Iesjohka	Summer range	NA	NA	NA	0.046031746	NA	12.4
Grassland	Late season	Forb	Ranunculus sp	Salganjohka	Migratory range	NA	NA	NA	1.433130699	NA	11.5
Heath	Late season	Shrub	Rubus chamaemorus	Strandajohka	Summer range	NA	NA	NA	0.16828479	NA	10.8
Heath	Late season	Shrub	Rubus chamaemorus	Eastorjohka	Migratory range	NA	NA	NA	0.035074627	NA	12.2
Grassland	Early season	Shrub	Rubus chamaemorus	Fallejohka	Migratory range	NA	NA	NA	0.382763975	NA	12.1
Heath	Late season	Shrub	Rubus chamaemorus	Julaelva	Migratory range	NA	NA	NA	0.016812865	NA	11.3
Grassland	Early season	Forb	Rumex.sp	Sandfjordelva	Summer range	3.868391023	0.339197413	NA	NA	NA	10.9
Grassland	Early season	Forb	Rumex.sp	Komagelva	Summer range	3.982206406	0.390213523	NA	NA	NA	11.3
Heath	Early season	Forb	Rumex.sp	Julaelva	Migratory range	3.721218811	0.436979689	NA	NA	NA	11.3
Grassland	Early season	Forb	Rumex.sp	Stuorrajohka	Migratory range	4.605148883	0.406637717	NA	NA	NA	12.4
Grassland	Early season	Forb	Rumex.sp	Eastorjohka	Migratory range	4.755451713	0.455607477	NA	NA	NA	12.2
Grassland	Late season	Forb	Rumex.sp	Giksjohka	Summer range	5.216660833	0.347042352	NA	NA	NA	12.1
Grassland	Late season	Forb	Rumex.sp	Julaelva	Migratory range	NA	NA	NA	0.037337662	NA	11.3
Grassland	Late season	Forb	Rumex.sp	Giksjohka	Summer range	NA	NA	NA	0.012987013	NA	12.1
Grassland	Early season	Forb	Rumex.sp	Eastorjohka	Migratory range	NA	NA	NA	0.01328125	NA	12.2
Grassland	Early season	Forb	Rumex.sp	Salganjohka	Migratory range	NA	NA	NA	0.029508197	NA	11.5
Grassland	Early season	Forb	Rumex.sp	Sandfjordelva	Summer range	NA	NA	NA	0.008675079	NA	10.9
Grassland	Late season	Forb	Rumex.sp	Stuorrajohka	Migratory range	NA	NA	NA	0.01980198	NA	12.4
Grassland	Early season	Forb	Rumex.sp	Stuorrajohka	Migratory range	NA	NA	NA	0.003799392	NA	12.4
Grassland	Early season	Forb	Rumex.sp	Komagelva	Summer range	NA	NA	NA	0.02970297	NA	11.3
Grassland	Early season	Forb	Rumex.sp	Sandfjordelva	Summer range	NA	NA	NA	0.006557377	NA	10.9
Grassland	Late season	Forb	Rumex.sp	Julaelva	Migratory range	NA	NA	NA	0.041396104	NA	11.3
Grassland	Late season	Forb	Rumex.sp	Julaelva	Migratory range	NA	NA	NA	0.0175	NA	11.3
Grassland	Late season	Forb	Rumex.sp	Strandajohka	Summer range	NA	NA	NA	0.024441341	NA	10.8
Grassland	Late season	Forb	Rumex.sp	Strandajohka	Summer range	NA	NA	NA	0.004823151	NA	10.8
Grassland	Late season	Forb	Rumex.sp	Strandajohka	Summer range	NA	NA	NA	0.066552901	NA	10.8
Grassland	Early season	Forb	Rumex.sp	Iesjohka	Summer range	NA	NA	NA	0.072108237	NA	12.4
Grassland	Late season	Shrub	Salix glauca	Julaelva	Migratory range	2.178911702	0.396433319	NA	NA	NA	11.3
Grassland	Late season	Shrub	Salix glauca	Fallejohka	Migratory range	1.848798302	0.110946055	NA	NA	NA	12.1
Grassland	Late season	Shrub	Salix glauca	Eastorjohka	Migratory range	NA	NA	NA	0.038643533	NA	12.2
Grassland	Late season	Shrub	Salix glauca	Stuorrajohka	Migratory range	NA	NA	NA	0.016129032	NA	12.4
Grassland	Late season	Shrub	Salix glauca	Eastorjohka	Migratory range	NA	NA	NA	0.006006006	NA	12.2
Grassland	Late season	Shrub	Salix glauca	Fallejohka	Migratory range	NA	NA	NA	0.014423077	NA	12.1
Heath	Early season	Shrub	Salix glauca	Eastorjohka	Migratory range	NA	NA	NA	0.004045307	NA	12.2
Grassland	Early season	Shrub	Salix glauca	Eastorjohka	Migratory range	NA	NA	NA	0.003154574	NA	12.2
Grassland	Early season	Shrub	Salix glauca	Iesjohka	Summer range	NA	NA	NA	0.187853107	NA	12.4
Grassland	Early season	Shrub	Salix glauca	Fallejohka	Migratory range	NA	NA	NA	0.102240896	NA	12.1
Heath	Early season	Shrub	Salix glauca	Fallejohka	Migratory range	NA	NA	NA	1.37037037	NA	12.1
Grassland	Late season	Shrub	Salix glauca	Krekenelva	Summer range	NA	NA	NA	0.007679181	NA	11.4
Grassland	Late season	Shrub	Salix glauca	Stuorrajohka	Migratory range	NA	NA	NA	0.013888889	NA	12.4
Grassland	Late season	Shrub	Salix glauca	Julaelva	Migratory range	NA	NA	NA	1.582853026	NA	11.3
Grassland	Late season	Shrub	Salix glauca	Fallejohka	Migratory range	NA	NA	NA	0.380503145	NA	12.1
Grassland	Early season	Shrub	Salix glauca	Eastorjohka	Migratory range	NA	NA	NA	0.040123457	NA	12.2
Grassland	Early season	Shrub	Salix herbacea	Julaelva	Migratory range	NA	NA	NA	0.006987578	NA	11.3
Heath	Early season	Shrub	Salix herbacea	Sandfjordelva	Summer range	NA	NA	NA	0.047067901	NA	10.9
Grassland	Late season	Shrub	Salix herbacea	Julaelva	Migratory range	NA	NA	NA	0.012283237	NA	11.3
Grassland	Late season	Shrub	Salix herbacea	Strandajohka	Summer range	NA	NA	NA	0.009063444	NA	10.8
Grassland	Late season	Shrub	Salix herbacea	Giksjohka	Summer range	NA	NA	NA	0.002245509	NA	12.1
Grassland	Late season	Shrub	Salix herbacea	Strandajohka	Summer range	NA	NA	NA	0.005665722	NA	10.8
Grassland	Late season	Shrub	Salix herbacea	Komagelva	Summer range	NA	NA	NA	0.016339869	NA	11.3
Grassland	Early season	Shrub	Salix herbacea	Iesjohka	Summer range	NA	NA	NA	0.05125523	NA	12.4
Grassland	Early season	Shrub	Salix lapponum	Eastorjohka	Migratory range	2.647807882	0.268206809	NA	NA	NA	12.2
Grassland	Early season	Shrub	Salix lapponum	Salganjohka	Migratory range	3.152555795	0.425695572	NA	NA	NA	11.5
Grassland	Early season	Shrub	Salix lapponum	Julaelva	Migratory range	3.036199464	0.426333273	NA	NA	NA	11.3
Grassland	Early season	Shrub	Salix lapponum	Stuorrajohka	Migratory range	3.099790368	0.379004345	NA	NA	NA	12.4
Grassland	Early season	Shrub	Salix lapponum	Stuorrajohka	Migratory range	NA	NA	NA	0.011075949	NA	12.4
Grassland	Late season	Shrub	Salix lapponum	Eastorjohka	Migratory range	NA	NA	NA	0.006410256	NA	12.2
Grassland	Early season	Shrub	Salix lapponum	Stuorrajohka	Migratory range	NA	NA	NA	0.004139073	NA	12.4
Grassland	Late season	Shrub	Salix lapponum	Eastorjohka	Migratory range	NA	NA	NA	0.007204611	NA	12.2
Grassland	Late season	Shrub	Salix lapponum	Fallejohka	Migratory range	NA	NA	NA	0.009259259	NA	12.1
Grassland	Early season	Shrub	Salix lapponum	Eastorjohka	Migratory range	NA	NA	NA	0.00462963	NA	12.2
Grassland	Early season	Shrub	Salix lapponum	Salganjohka	Migratory range	NA	NA	NA	0.004132231	NA	11.5
Grassland	Early season	Shrub	Salix lapponum	Salganjohka	Migratory range	NA	NA	NA	0.00210084	NA	11.5
Grassland	Early season	Shrub	Salix lapponum	Salganjohka	Migratory range	NA	NA	NA	0.002824859	NA	11.5
Grassland	Early season	Shrub	Salix lapponum	Sandfjordelva	Summer range	NA	NA	NA	0.003644315	NA	10.9
Grassland	Early season	Shrub	Salix lapponum	Julaelva	Migratory range	NA	NA	NA	0.054179567	NA	11.3
Grassland	Late season	Shrub	Salix lapponum	Komagelva	Summer range	NA	NA	NA	0.007281553	NA	11.3
Grassland	Late season	Shrub	Salix lapponum	Komagelva	Summer range	NA	NA	NA	0.013651877	NA	11.3
Grassland	Late season	Shrub	Salix lapponum	Komagelva	Summer range	NA	NA	NA	0.014393939	NA	11.3
Heath	Late season	Shrub	Salix lapponum	Julaelva	Migratory range	NA	NA	NA	0.875753012	NA	11.3
Grassland	Late season	Shrub	Salix lapponum	Julaelva	Migratory range	NA	NA	NA	0.051020408	NA	11.3
Grassland	Late season	Shrub	Salix lapponum	Fallejohka	Migratory range	NA	NA	NA	0.035714286	NA	12.1
Grassland	Early season	Shrub	Salix phylicifolia	Eastorjohka	Migratory range	4.101745194	0.622371807	NA	NA	NA	12.2
Grassland	Early season	Shrub	Salix phylicifolia	Salganjohka	Migratory range	3.84356871	0.453428359	NA	NA	NA	11.5
Grassland	Late season	Shrub	Salix phylicifolia	Eastorjohka	Migratory range	NA	NA	NA	0.013736264	NA	12.2
Grassland	Late season	Shrub	Salix phylicifolia	Eastorjohka	Migratory range	NA	NA	NA	0.007234727	NA	12.2
Grassland	Late season	Shrub	Salix phylicifolia	Fallejohka	Migratory range	NA	NA	NA	0.006868132	NA	12.1
Grassland	Early season	Shrub	Salix phylicifolia	Eastorjohka	Migratory range	NA	NA	NA	0.010655738	NA	12.2
Grassland	Early season	Shrub	Salix phylicifolia	Salganjohka	Migratory range	NA	NA	NA	0.007493188	NA	11.5
Grassland	Early season	Shrub	Salix phylicifolia	Salganjohka	Migratory range	NA	NA	NA	0.011329305	NA	11.5
Grassland	Early season	Shrub	Salix phylicifolia	Julaelva	Migratory range	NA	NA	NA	0.008807588	NA	11.3
Grassland	Early season	Shrub	Salix phylicifolia	Eastorjohka	Migratory range	NA	NA	NA	0.006676558	NA	12.2
Grassland	Early season	Shrub	Salix phylicifolia	Fallejohka	Migratory range	NA	NA	NA	0.013020833	NA	12.1
Grassland	Early season	Shrub	Salix phylicifolia	Fallejohka	Migratory range	NA	NA	NA	0.00739645	NA	12.1
Grassland	Late season	Shrub	Salix phylicifolia	Komagelva	Summer range	NA	NA	NA	0.054982818	NA	11.3
Grassland	Late season	Shrub	Salix phylicifolia	Komagelva	Summer range	NA	NA	NA	0.012857143	NA	11.3
Grassland	Late season	Shrub	Salix phylicifolia	Julaelva	Migratory range	NA	NA	NA	0.010350318	NA	11.3
Grassland	Late season	Shrub	Salix phylicifolia	Salganjohka	Migratory range	NA	NA	NA	0.444141689	NA	11.5
Grassland	Early season	Shrub	Salix phylicifolia	Strandajohka	Summer range	NA	NA	NA	0.141025641	NA	10.8
Grassland	Early season	Shrub	Salix.sp	Sandfjordelva	Summer range	3.744705882	0.421260504	NA	NA	NA	10.9
Grassland	Late season	Shrub	Salix.sp	Iesjohka	Summer range	2.25	0.281722689	NA	NA	NA	12.4
Grassland	Late season	Shrub	Salix.sp	Giksjohka	Summer range	2.691568047	0.186637081	NA	NA	NA	12.1
Grassland	Late season	Shrub	Salix.sp	Giksjohka	Summer range	NA	NA	NA	0.017804154	NA	12.1
Grassland	Late season	Shrub	Salix.sp	Iesjohka	Summer range	NA	NA	NA	0.02675841	NA	12.4
Grassland	Late season	Forb	Saussurea alpina	Fallejohka	Migratory range	NA	NA	NA	1.997663551	NA	12.1
Grassland	Early season	Forb	Solidago virgaurea	Eastorjohka	Migratory range	4.487913702	0.464263155	NA	NA	NA	12.2
Heath	Early season	Forb	Solidago virgaurea	Julaelva	Migratory range	3.008080167	0.436722528	NA	NA	NA	11.3
Heath	Early season	Forb	Solidago virgaurea	Komagelva	Summer range	2.490049751	0.207960199	NA	NA	NA	11.3
Grassland	Early season	Forb	Solidago virgaurea	Stuorrajohka	Migratory range	NA	NA	NA	0.02820122	NA	12.4
Grassland	Late season	Forb	Solidago virgaurea	Eastorjohka	Migratory range	NA	NA	NA	0.024553571	NA	12.2
Grassland	Late season	Forb	Solidago virgaurea	Eastorjohka	Migratory range	NA	NA	NA	0.083333333	NA	12.2
Heath	Late season	Forb	Solidago virgaurea	Stuorrajohka	Migratory range	NA	NA	NA	0.036458333	NA	12.4
Heath	Late season	Forb	Solidago virgaurea	Julaelva	Migratory range	NA	NA	NA	0.069166667	NA	11.3
Grassland	Early season	Forb	Solidago virgaurea	Stuorrajohka	Migratory range	NA	NA	NA	0.018370607	NA	12.4
Grassland	Late season	Forb	Solidago virgaurea	Julaelva	Migratory range	NA	NA	NA	0.13483965	NA	11.3
Grassland	Early season	Forb	Solidago virgaurea	Salganjohka	Migratory range	NA	NA	NA	0.024350649	NA	11.5
Heath	Late season	Forb	Solidago virgaurea	Eastorjohka	Migratory range	NA	NA	NA	0.066066066	NA	12.2
Grassland	Late season	Forb	Solidago virgaurea	Stuorrajohka	Migratory range	NA	NA	NA	0.033742331	NA	12.4
Heath	Early season	Forb	Solidago virgaurea	Komagelva	Summer range	NA	NA	NA	0.0271261	NA	11.3
Grassland	Early season	Forb	Solidago virgaurea	Komagelva	Summer range	NA	NA	NA	0.027108434	NA	11.3
Grassland	Early season	Forb	Solidago virgaurea	Julaelva	Migratory range	NA	NA	NA	0.03003003	NA	11.3
Heath	Late season	Forb	Solidago virgaurea	Julaelva	Migratory range	NA	NA	NA	0.075636943	NA	11.3
Grassland	Early season	Forb	Solidago virgaurea	Salganjohka	Migratory range	NA	NA	NA	0.03960396	NA	11.5
Grassland	Early season	Forb	Solidago virgaurea	Eastorjohka	Migratory range	NA	NA	NA	0.013043478	NA	12.2
Heath	Early season	Forb	Solidago virgaurea	Julaelva	Migratory range	NA	NA	NA	0.269166667	NA	11.3
Heath	Early season	Forb	Solidago virgaurea	Iesjohka	Summer range	NA	NA	NA	0.072742475	NA	12.4
Grassland	Early season	Forb	Solidago virgaurea	Iesjohka	Summer range	NA	NA	NA	0.425451807	NA	12.4
Heath	Early season	Forb	Solidago virgaurea	Sandfjordelva	Summer range	NA	NA	NA	0.046636086	NA	10.9
Heath	Early season	Forb	Trientalis europaea	Salganjohka	Migratory range	NA	NA	NA	0.121451104	NA	11.5
Grassland	Early season	Forb	Trollius europaeus	Julaelva	Migratory range	2.291798003	0.390210106	NA	NA	NA	11.3
Grassland	Late season	Forb	Trollius europaeus	Salganjohka	Migratory range	1.504662024	0.151072435	NA	NA	NA	11.5
Grassland	Late season	Forb	Trollius europaeus	Fallejohka	Migratory range	1.908369556	0.13582581	NA	NA	NA	12.1
Grassland	Late season	Forb	Trollius europaeus	Salganjohka	Migratory range	NA	NA	NA	0.087171053	NA	11.5
Grassland	Late season	Forb	Trollius europaeus	Fallejohka	Migratory range	NA	NA	NA	0.029005525	NA	12.1
Grassland	Late season	Forb	Trollius europaeus	Julaelva	Migratory range	NA	NA	NA	0.025714286	NA	11.3
Grassland	Early season	Forb	Trollius europaeus	Eastorjohka	Migratory range	NA	NA	NA	0.002329193	NA	12.2
Grassland	Early season	Forb	Trollius europaeus	Salganjohka	Migratory range	NA	NA	NA	0.002710027	NA	11.5
Grassland	Late season	Forb	Trollius europaeus	Stuorrajohka	Migratory range	NA	NA	NA	0.014124294	NA	12.4
Grassland	Early season	Forb	Trollius europaeus	Stuorrajohka	Migratory range	NA	NA	NA	0.009908537	NA	12.4
Heath	Early season	Forb	Trollius europaeus	Sandfjordelva	Summer range	NA	NA	NA	0.034455128	NA	10.9
Grassland	Early season	Forb	Trollius europaeus	Eastorjohka	Migratory range	NA	NA	NA	0.004273504	NA	12.2
Grassland	Early season	Forb	Trollius europaeus	Fallejohka	Migratory range	NA	NA	NA	0.004058442	NA	12.1
Grassland	Early season	Forb	Trollius europaeus	Fallejohka	Migratory range	NA	NA	NA	0.015306122	NA	12.1
Grassland	Late season	Forb	Trollius europaeus	Iesjohka	Summer range	NA	NA	NA	0.687699681	NA	12.4
Heath	Early season	Shrub	Vaccinium myrtillus	Krekenelva	Summer range	1.893419861	0.187533673	NA	NA	NA	11.4
Heath	Early season	Shrub	Vaccinium myrtillus	Iesjohka	Summer range	2.329463885	0.265701198	NA	NA	NA	12.4
Heath	Early season	Shrub	Vaccinium myrtillus	Eastorjohka	Migratory range	2.085480978	0.210114218	NA	NA	NA	12.2
Grassland	Early season	Shrub	Vaccinium myrtillus	Krekenelva	Summer range	NA	NA	NA	0.049253731	NA	11.4
Grassland	Early season	Shrub	Vaccinium myrtillus	Krekenelva	Summer range	NA	NA	NA	0.024086379	NA	11.4
Heath	Late season	Shrub	Vaccinium myrtillus	Giksjohka	Summer range	NA	NA	NA	0.007861635	NA	12.1
Grassland	Late season	Shrub	Vaccinium myrtillus	Giksjohka	Summer range	NA	NA	NA	0.003067485	NA	12.1
Heath	Late season	Shrub	Vaccinium myrtillus	Iesjohka	Summer range	NA	NA	NA	0.011182109	NA	12.4
Heath	Late season	Shrub	Vaccinium myrtillus	Strandajohka	Summer range	NA	NA	NA	0.005057803	NA	10.8
Heath	Late season	Shrub	Vaccinium myrtillus	Eastorjohka	Migratory range	NA	NA	NA	0.004918033	NA	12.2
Heath	Early season	Shrub	Vaccinium myrtillus	Krekenelva	Summer range	NA	NA	NA	0.027234637	NA	11.4
Heath	Early season	Shrub	Vaccinium myrtillus	Krekenelva	Summer range	NA	NA	NA	0.005116959	NA	11.4
Grassland	Early season	Shrub	Vaccinium myrtillus	Strandajohka	Summer range	NA	NA	NA	0.012668919	NA	10.8
Heath	Early season	Shrub	Vaccinium myrtillus	Iesjohka	Summer range	NA	NA	NA	0.00234375	NA	12.4
Grassland	Early season	Shrub	Vaccinium myrtillus	Fallejohka	Migratory range	NA	NA	NA	0.015151515	NA	12.1
Heath	Early season	Shrub	Vaccinium uliginosum	Salganjohka	Migratory range	NA	NA	NA	0.003858025	NA	11.5
Heath	Early season	Shrub	Vaccinium uliginosum	Stuorrajohka	Migratory range	NA	NA	NA	0.037172012	NA	12.4
Heath	Early season	Shrub	Vaccinium vitis-idaea	Krekenelva	Summer range	1.027227488	0.104281781	NA	NA	NA	11.4
Heath	Early season	Shrub	Vaccinium vitis-idaea	Sandfjordelva	Summer range	1.04789225	0.120791979	NA	NA	NA	10.9
Heath	Early season	Shrub	Vaccinium vitis-idaea	Salganjohka	Migratory range	1.195875658	0.105364765	NA	NA	NA	11.5
Heath	Late season	Shrub	Vaccinium vitis-idaea	Iesjohka	Summer range	NA	NA	NA	0.004098361	NA	12.4
Heath	Late season	Shrub	Vaccinium vitis-idaea	Eastorjohka	Migratory range	NA	NA	NA	0.001432665	NA	12.2
Heath	Early season	Shrub	Vaccinium vitis-idaea	Stuorrajohka	Migratory range	NA	NA	NA	0.006338028	NA	12.4
Heath	Early season	Shrub	Vaccinium vitis-idaea	Krekenelva	Summer range	NA	NA	NA	0.018348624	NA	11.4
Heath	Early season	Shrub	Vaccinium vitis-idaea	Sandfjordelva	Summer range	NA	NA	NA	0.003918495	NA	10.9
Heath	Early season	Shrub	Vaccinium vitis-idaea	Salganjohka	Migratory range	NA	NA	NA	0.013793103	NA	11.5
Grassland	Early season	Shrub	Vaccinium vitis-idaea	Fallejohka	Migratory range	NA	NA	NA	0.0890625	NA	12.1
Heath	Late season	Shrub	Vaccinium vitis-idaea	Strandajohka	Summer range	NA	NA	NA	0.0078125	NA	10.8
Grassland	Late season	Grass	Vahlodea atropurea	Giksjohka	Summer range	NA	NA	NA	0.529362416	NA	12.1
Grassland	Late season	Forb	Vicia cracca	Eastorjohka	Migratory range	NA	NA	NA	0.157352941	NA	12.2
Grassland	Late season	Forb	Vicia cracca	Krekenelva	Summer range	NA	NA	NA	0.649206349	NA	11.4
Grassland	Late season	Forb	Viola.sp	Krekenelva	Summer range	2.206858407	0.143252212	NA	NA	NA	11.4
Grassland	Early season	Forb	Viola.sp	Julaelva	Migratory range	3.223488603	0.290882061	NA	NA	NA	11.3
Grassland	Early season	Forb	Viola.sp	Eastorjohka	Migratory range	NA	NA	NA	0.023076923	NA	12.2
Grassland	Early season	Forb	Viola.sp	Komagelva	Summer range	NA	NA	NA	0.005591054	NA	11.3
Grassland	Early season	Forb	Viola.sp	Salganjohka	Migratory range	NA	NA	NA	0.027439024	NA	11.5
Grassland	Early season	Forb	Viola.sp	Sandfjordelva	Summer range	NA	NA	NA	0.010416667	NA	10.9
Grassland	Early season	Forb	Viola.sp	Julaelva	Migratory range	NA	NA	NA	0.008899676	NA	11.3
Grassland	Early season	Forb	Viola.sp	Stuorrajohka	Migratory range	NA	NA	NA	0.017584098	NA	12.4
Grassland	Early season	Forb	Viola.sp	Krekenelva	Summer range	NA	NA	NA	0.005223881	NA	11.4
Grassland	Early season	Forb	Viola.sp	Iesjohka	Summer range	NA	NA	NA	0.495535714	NA	12.4
Grassland	Early season	Forb	Viola.sp	Komagelva	Summer range	NA	NA	NA	0.633571429	NA	11.3
