# Supplementary material for: Are Large‐Scale Differences in Temperature and Reindeer Management Regime Affecting the Quality of Reindeer's Summer Forage?
Source: Ecol Evol. 2025 Nov 15;15(11):e72500. doi: 10.1002/ece3.72500 (PMC12619109; doi:10.1002/ece3.72500)
Supplement: Supplementary file 3 — Data S2: ece372500‐sup‐0003‐DataS2.R. [file ECE3-15-e72500-s001.R]

# Packages used
library(ggplot2)
library(lme4)
library(vegan)
library(gridExtra)
library(cowplot)
library(dplyr)
library(lmerTest) 
library(sjPlot) 
library(gtsummary)

#Read data set
data <- read.delim("01_Berthelot_EcoEvol_2025_data.txt", header= TRUE)
#Check to rows
head(data)
str(data)
summary(data)

# Assignment of data type and description of variables: 
data$Veg_type <- as.factor(data$Veg_type) # Vegetation type in which the plant has been collected
data$Season <- as.factor(data$Season) # Season in which the plant has been collected
data$Functional_gp <- as.factor(data$Functional_gp) # Functional group the sampled plant belongs to 
data$Species <- as.factor(data$Species) # Species sampled 
data$Site <- as.factor(data$Site) # Site where the sample was collected
data$System <- as.factor(data$System) # Reindeer grazing regime, either migratory range or summer range
# N, P, C, Si, Ph are numerical data giving the percent dry weight content of nitrogen, phosphorus, carbon, silicon and phenolics respectively. 
# Temperature is a numerical variable corresponding to the site temperature extracted from the climate normals from met.no. 

#############
# Figure 3a
#############

# PCA biplot: 
# Creating the working table: We need a table with the mean chemical content (for N, P, Si, Ph) per species, with additional 
# information about functional group. 

data$not.na.N <- ifelse(is.na(data$N), 0,1) # Calculates the number of samples
data$not.na.P <- ifelse(is.na(data$P), 0,1)
data$not.na.Si <- ifelse(is.na(data$Si), 0,1)
data$not.na.Ph <- ifelse(is.na(data$Ph), 0,1)

datN <- data %>% group_by(Species, Functional_gp) %>% 
  summarise(meanN=mean(N, na.rm=T), n.N=sum(not.na.N))
datP <- data %>% group_by(Species, Functional_gp) %>% 
  summarise(meanP=mean(P, na.rm=T), n.P=sum(not.na.P))
datSi <- data %>% group_by(Species, Functional_gp) %>% 
  summarise(meanSi=mean(Si, na.rm=T), n.Si=sum(not.na.Si))
datPh <- data %>% group_by(Species, Functional_gp) %>% 
  summarise(meanPh=mean(Ph, na.rm=T), n.Ph=sum(not.na.Ph))

PCA_table <- merge(datN, datP)
PCA_table <- merge(PCA_table, datSi)
PCA_table <- merge(PCA_table, datPh) # table with mean values for N, P, Si and Ph per species 

# Standardizing the data. 
std_table <- PCA_table[,c(3,5,7,9)]
std_table <- scale(std_table) # standardized values for N, P, Si and Ph
colnames(std_table) <- c("std.N","std.P","std.Si","std.Ph")

PCA_table <- cbind(PCA_table,std_table)

# We need to work on the whole table, not just the standardized values. 
id <- na.action(na.omit(PCA_table[,11:14])) # We need to remove the NA to do the PCA, but we need to remember 
# which lines were omitted (na.action) so we do not have problems while using the other variables. 
std_table_pca <- rda(PCA_table[-id,11:14]) # rda function on vegan gives the PCA
names(std_table_pca) # The PCA results are in CA - Unconstrained Analysis
names(std_table_pca$CA) # u corresponds to the values - points, here the mean nutrient value per species
# v is the axis, here N, P, Si, Ph
summary(std_table_pca) # We need the "Proportion explained" on the first 2 axis

#Plot 
plot(std_table_pca$CA$v[,1:2], # In the PCA results, on the N,P... axis, just for the PC1 and PC2 columns
     type="n", xlim=c(-1,1), ylim=c(-1,1), xlab="PC 1 (57.7%)",ylab="PC 2 (28.7%)",
     cex.lab=1.3, cex.axis=1.2)
points(2.25*std_table_pca$CA$u[,1:2], # In the PCA results, in the values, just for the PC1 and PC2 columns
       pch=16,
       cex=2.5,
       col=c("#D17A55","#9BA38A","#5D5454","#C5976D","#193848")[PCA_table$Functional_gp[-id]]) # Colors based on the PFG
arrows(0, 0, std_table_pca$CA$v[,1], std_table_pca$CA$v[,2], length = 0.1, angle = 30, code = 2, col = "black", lwd = 2.5)
text_positions <- list(
  N = c(std_table_pca$CA$v[1,1] - 0.05, std_table_pca$CA$v[1,2] + 0.1),
  P = c(std_table_pca$CA$v[2,1] + 0.05, std_table_pca$CA$v[2,2] - 0.05),
  Si = c(std_table_pca$CA$v[3,1] + 0.05, std_table_pca$CA$v[3,2] + 0.05),
  Ph = c(std_table_pca$CA$v[4,1] - 0.05, std_table_pca$CA$v[4,2] - 0.05)) # Add labels at manually adjusted positions
text(do.call(rbind, text_positions), labels=c("N","P","Si","Ph"), col="black", cex=2)
legend("bottomright", c("Forbs","Grasses","Horsetails","Sedges","Shrubs"), col = c("#D17A55","#9BA38A","#5D5454","#C5976D","#193848"),
       pch = 16, cex=1.5, bty="n")

#############
# Figure 4a
#############

# One plot per chemical element, all combined in a gridExtra. 
N <- ggplot(data, 
            aes(x=Functional_gp, y=N,  color = Functional_gp, fill = Functional_gp)) +
  geom_boxplot(alpha=0.9, notch=T, varwidth = T) + 
  geom_violin(alpha=0.5, colour = NA) +
  scale_fill_manual(values = c("#D17A55","#9BA38A","#5D5454","#C5976D","#193848")) +
  scale_color_manual(values = c("#D17A55","#9BA38A","#5D5454","#C5976D","#193848")) +
  xlab("") +
  theme(plot.title = element_text(face="bold", size = 20),
        axis.title = element_blank(), axis.text = element_text(size=12),
        legend.position = "none", axis.text.x = element_blank(),
        plot.background = element_rect(fill = "white"), panel.background = element_rect(fill = "white"),
        axis.line = element_line())

P <- ggplot(data, 
            aes(x=Functional_gp, y=P,  color = Functional_gp, fill = Functional_gp)) +
  geom_boxplot(alpha=0.9, notch=T, varwidth = T) + 
  geom_violin(alpha=0.5, colour = NA) +
  scale_fill_manual(values = c("#D17A55","#9BA38A","#5D5454","#C5976D","#193848")) +
  scale_color_manual(values = c("#D17A55","#9BA38A","#5D5454","#C5976D","#193848")) +
  xlab("") +
  theme(plot.title = element_text(face="bold", size = 20),
        axis.title = element_blank(), axis.text = element_text(size=12),
        legend.position = "none",axis.text.x = element_blank(),
        plot.background = element_rect(fill = "white"), panel.background = element_rect(fill = "white"),
        axis.line = element_line())

Si <- ggplot(data, 
             aes(x=Functional_gp, y=Si,  color = Functional_gp, fill = Functional_gp)) +
  geom_boxplot(alpha=0.9, notch=T, varwidth = T) + 
  geom_violin(alpha=0.5, colour = NA) +
  scale_fill_manual(values = c("#D17A55","#9BA38A","#5D5454","#C5976D","#193848")) +
  scale_color_manual(values = c("#D17A55","#9BA38A","#5D5454","#C5976D","#193848")) +
  xlab("") +
  theme(plot.title = element_text(face="bold", size = 20),
        axis.title = element_blank(), axis.text = element_text(size=12),
        legend.position = "none",axis.text.x = element_blank(),
        plot.background = element_rect(fill = "white"), panel.background = element_rect(fill = "white"),
        axis.line = element_line())

Ph <- ggplot(data, 
             aes(x=Functional_gp, y=Ph, , color = Functional_gp, fill = Functional_gp)) +
  geom_boxplot(alpha=0.9, notch=T, varwidth = T) + 
  geom_violin(alpha=0.5, colour = NA) +
  scale_fill_manual(values = c("#D17A55","#9BA38A","#5D5454","#C5976D","#193848")) +
  scale_color_manual(values = c("#D17A55","#9BA38A","#5D5454","#C5976D","#193848")) +
  xlab("") +
  theme(plot.title = element_text(face="bold", size = 20),
        axis.title = element_blank(), axis.text = element_text(size=12),
        legend.position = "none",axis.text.x = element_blank(),
        plot.background = element_rect(fill = "white"), panel.background = element_rect(fill = "white"),
        axis.line = element_line())

PFG <- grid.arrange(N,P,Ph,Si, ncol=4)


#############
# Figure 4b
#############

# Modelling the effect of the interaction between season (early or late) and the functional group on the chemical content 
# of the plants. One model was created per chemical component. 
# N
ModelN <- lm(N ~ -1 + Functional_gp:Season, data=data)
summary(ModelN)$coefficients
confint(ModelN)

Tab <- as.data.frame(summary(ModelN)$coefficients[,1])
Tab2 <- as.data.frame(confint(ModelN))

X <- cbind(Tab,Tab2) # Creates a table for N estimate + CI 
rownames(X) = NULL
X$Nutrient <- "N"
X$Season <- c(rep("Early", 5), rep("Late", 5))
X$PFG <- c("Forbs","Grasses","Horsetails","Sedges","Shrubs",
           "Forbs","Grasses","Horsetails","Sedges","Shrubs")
colnames(X) <- c("Estimate","lower_ci", "upper_ci","Nutrient","Season","PFG") # Full N table ready


# P 
ModelP <- lm(P ~ -1 + Functional_gp:Season, data=data)
summary(ModelP)$coefficients
confint(ModelP)

Tab1 <- as.data.frame(summary(ModelP)$coefficients[,1])
Tab3 <- as.data.frame(confint(ModelP))

Y <- cbind(Tab1,Tab3) # Creates a table for P estimate + CI 
Y$Nutrient <- "P"
rownames(Y) = NULL
Y$Season <- c(rep("Early", 5), rep("Late", 5))
Y$PFG <- c("Forbs","Grasses","Horsetails","Sedges","Shrubs",
           "Forbs","Grasses","Horsetails","Sedges","Shrubs")
colnames(Y) <- c("Estimate","lower_ci", "upper_ci","Nutrient","Season","PFG")

# Si 
ModelSi <- lm(Si ~ -1 + Functional_gp:Season, data=data)
summary(ModelSi)$coefficients
confint(ModelSi)

Tab4 <- as.data.frame(summary(ModelSi)$coefficients[,1])
Tab5 <- as.data.frame(confint(ModelSi))

Z <- cbind(Tab4,Tab5) # Creates a table for Si estimate + CI in early season
rownames(Z) = NULL
Z$Nutrient <- "Si"
Z$Season <- c(rep("Early", 5), rep("Late", 5))
Z$PFG <- c("Forbs","Grasses","Horsetails","Sedges","Shrubs",
           "Forbs","Grasses","Horsetails","Sedges","Shrubs")
colnames(Z) <- c("Estimate","lower_ci", "upper_ci","Nutrient","Season","PFG")

# Ph 
ModelPh <- lm(Ph ~  -1 + Functional_gp:Season, data=data)
summary(ModelPh)$coefficients
confint(ModelPh)

Tab6 <- as.data.frame(summary(ModelPh)$coefficients[,1])
Tab7 <- as.data.frame(confint(ModelPh))

W <- cbind(Tab6,Tab7) # Creates a table for Ph estimate + CI in early season
W$Nutrient <- "Ph"
rownames(W) = NULL
W$Season <- c(rep("Early", 5), rep("Late", 5))
W$PFG <- c("Forbs","Grasses","Horsetails","Sedges","Shrubs",
           "Forbs","Grasses","Horsetails","Sedges","Shrubs")
colnames(W) <- c("Estimate","lower_ci", "upper_ci","Nutrient","Season","PFG")

Model_output <- rbind(X, Y, W, Z)
str(Model_output)
Model_output$PFG <- as.factor(Model_output$PFG)
Model_output$Nutrient <- as.factor(Model_output$Nutrient)
Model_output$Season <- as.factor(Model_output$Season)

# Plot
ggplot(Model_output, aes(x = Season, y = Estimate, color = PFG, group = PFG)) +
  facet_wrap(~Nutrient, scales = "free_y", ncol=4) +
  geom_point(size = 4, position = position_dodge(width = 0.3)) +
  geom_line(linewidth = 2, position = position_dodge(width = 0.3)) +
  geom_errorbar(aes(ymin = (lower_ci), ymax = (upper_ci)), linewidth =1, 
                width = 0.1, position = position_dodge(width = 0.3)) +
  scale_color_manual(values = c("#D17A55","#9BA38A","#5D5454","#C5976D","#193848")) +  
  theme(plot.title = element_text(face="bold", size = 20), 
        axis.text = element_text(size = 12),
        axis.title = element_text(size = 16),
        strip.background = element_blank(),
        strip.text = element_blank(),
        legend.position = "none",
        plot.background = element_rect(fill = "white"),
        panel.background = element_rect(fill = "white"),
        axis.line = element_line()) +
  labs(y = "Mean Content in %DW", x="")


############
# Figure 3b
############

# The sum of variances checks where is most of the variation coming from between site, season, species nested into functional groups.
# Random effects for each chemical component. 
ran.mod.N <- lmer(N ~ (1|Season) + (1|Functional_gp/Species) + (1|Site), data=data)
summary(ran.mod.N)

ran.mod.P <- lmer(P ~ (1|Season) + (1|Functional_gp/Species) + (1|Site), data=data)
summary(ran.mod.P)

ran.mod.Si <- lmer(Si ~ (1|Season) + (1|Functional_gp/Species) + (1|Site), data=data)
summary(ran.mod.Si)

ran.mod.Ph <- lmer(Ph ~ (1|Season) + (1|Functional_gp/Species) + (1|Site), data=data)
summary(ran.mod.Ph)

# Building a table across models with all the variation for each chemical component. 
var.N <- as.data.frame(VarCorr(ran.mod.N))
var.N$Chemical <- "N"
var.N$prop <- var.N$vcov/sum(var.N$vcov) 
var.N<-var.N[c(4,1,3,2,5),]

var.P <- as.data.frame(VarCorr(ran.mod.P))
var.P$Chemical <- "P"
var.P$prop <- var.P$vcov/sum(var.P$vcov)
var.P<-var.P[c(4,1,3,2,5),]

var.Si <- as.data.frame(VarCorr(ran.mod.Si))
var.Si$Chemical <- "Si"
var.Si$prop <- var.Si$vcov/sum(var.Si$vcov)
var.Si<-var.Si[c(4,1,3,2,5),]

var.Ph <- as.data.frame(VarCorr(ran.mod.Ph))
var.Ph$Chemical <- "Ph"
var.Ph$prop <- var.Ph$vcov/sum(var.Ph$vcov)
var.Ph<-var.Ph[c(4,1,3,2,5),]

# Table: 
var.dat1 <- rbind(var.N, var.P, var.Si, var.Ph)
var.dat<-var.dat1[, c(1,4,6:7)]
var.dat$grp.inx <- rep(1:5, times=4)
var.dat$Component <- factor(var.dat$grp.inx, labels=c("Season", "Species", "PFG", "Site", "Residual"), ordered=T)

# Plot: 
ggplot(var.dat, aes(x = Chemical, y = prop, fill = Component)) +
  geom_bar(stat = "identity") +
  scale_fill_manual(values = c("grey95","grey75","grey50","grey25","black")) +
  labs(title = "",
       x = "",
       y = "Proportion of sum of variances",
       fill = "Predictor") +
  theme(plot.title = element_text(face="bold", size = 20), axis.text = element_text(size = 12),
        axis.title = element_text(size = 16), strip.background = element_blank(),
        strip.text = element_blank(), plot.background = element_rect(fill = "white"),
        panel.background = element_rect(fill = "white"),axis.line = element_line(),
        legend.title = element_text(size=16), legend.text = element_text(size = 14))


########################################################
# We model each chemical element against the grazing intensity, centered temperature, seasonal effect and the interaction between 
# the season and the temperature. 
########################################################

# Adding the centered temperature variable to the dataset
# Calculating the mean temperature in our dataset. 
mean(data$Temperature) # 11.58157

# Adding a column C.Temp with the centered temperature for each river valley with the following equation: 
# C.Temp(River1) = Temp(River1) - meanTemp

data$C.Temp[data$Site == "Krekenelva"] <- 11.4 - 11.58157
data$C.Temp[data$Site == "Salganjohka"] <- 11.5 - 11.58157
data$C.Temp[data$Site == "Fallejohka"] <- 12.1 - 11.58157
data$C.Temp[data$Site == "Strandajohka"] <- 10.8 - 11.58157
data$C.Temp[data$Site == "Eastorjohka"] <- 12.2 - 11.58157
data$C.Temp[data$Site == "Giksjohka"] <- 12.1 - 11.58157
data$C.Temp[data$Site == "Stuorrajohka"] <- 12.4 - 11.58157
data$C.Temp[data$Site == "Iesjohka"] <- 12.4 - 11.58157
data$C.Temp[data$Site == "Julaelva"] <- 11.3 - 11.58157
data$C.Temp[data$Site == "Komagelva"] <- 11.3 - 11.58157
data$C.Temp[data$Site == "Sandfjordelva"] <- 10.9 - 11.58157
data$C.Temp[data$Site == "Torvhaugdalen"] <- 10.4 - 11.58157
data$C.Temp[data$Site == "Baerlerlvjohka"] <- 9.9 - 11.58157
data$C.Temp[data$Site == "Vassvik"] <- 10.7 - 11.58157
data$C.Temp[data$Site == "Mefjord"] <- 11.3 - 11.58157 

# Renaming variables
data <- data %>% 
  rename(Sampling_site = Site, Grazing_intensity = System)

# GLM Models: 
# Nitrogen
ModelN <- lmer(N ~ Grazing_intensity + C.Temp*Season +(1|Sampling_site) + (1|Species), 
               data=data)
summary(ModelN)

# Phosphorus
ModelP <- lmer(P~ Grazing_intensity + C.Temp*Season +(1|Sampling_site) + (1|Species), 
               data=data)
summary(ModelP)

# Silicon
ModelSi <- lmer(Si~ Grazing_intensity + C.Temp*Season + (1|Sampling_site) + (1|Species),
                data=data)
summary(ModelSi)

# Phenolics 
ModelPh <- lmer(Ph ~ Grazing_intensity + C.Temp*Season + (1|Sampling_site) + (1|Species), 
                data=data)
summary(ModelPh)

# Table for all models
tab_model(ModelN, ModelP, ModelSi, ModelPh, show.reflvl = F, show.intercept = T, p.style = "numeric",
          digits = 2, digits.p = 3, digits.rsq = 3,digits.re = 3)


############
# Figure 5
############

# Modelling the change in chemical content throughout the summer season with a temperature gradient. 
# For each chemical content, sites without data in both early and late season were either dropped or pulled with another 
# site that was close geographically 
# Nitrogen 
data_N <- data  %>% 
  filter(Sampling_site != "Torvhaugdalen")

Model.N <- lmer(N ~ -1 + Sampling_site + Sampling_site:Season + (1|Species), data= data_N)  
summary(Model.N)
confint(Model.N)

Int.N <- summary(Model.N)$coefficient[15:28,1:2]
Int.N <- as.data.frame(cbind(Int.N, confint(Model.N)[17:30,]))

Int.N$Temperature <- as.vector(c(9.9,12.2,12.1,12.1,12.4,11.3,11.3,11.4,11.3,11.5,10.9,10.8,12.4,10.7))
Int.N$Sampling_site <- as.vector(c("Baerlerlvjohka","Eastorjohka","Fallejohka","Giksjohka","Iesjohka",
                                   "Julaelva","Komagelva","Krekenelva","Mefjord","Salganjohka",
                                   "Sandfjordelva","Strandajohka","Stuorrajohka","Vassvik"))
colnames(Int.N) <- c("N", "SE", "lci", "uci","Temperature","Sampling_site")

tab_model(Model.N, show.reflvl = F, show.intercept = T, p.style = "numeric",
          digits = 2, digits.p = 3, digits.rsq = 3,digits.re = 3)

# Phosphorus
data_P <- data %>%
  filter(Sampling_site != "Torvhaugdalen")

Model.P <- lmer(P~ -1 + Sampling_site + Sampling_site:Season + (1|Species), data=data_P) # Good to give an the value of the decrease from early to late. 
summary(Model.P)
confint(Model.P)

Int.P <- summary(Model.P)$coefficient[15:28,1:2]
Int.P <- as.data.frame(cbind(Int.P, confint(Model.P)[17:30,]))

Int.P$Temperature <- as.vector(c(9.9,12.2,12.1,12.1,12.4,11.3,11.3,11.4,11.3,11.5,10.9,10.8,12.4,10.7))
Int.P$Sampling_site <- as.vector(c("Baerlerlvjohka","Eastorjohka","Fallejohka","Giksjohka","Iesjohka",
                                   "Julaelva","Komagelva","Krekenelva","Mefjord","Salganjohka",
                                   "Sandfjordelva","Strandajohka","Stuorrajohka","Vassvik"))
colnames(Int.P) <- c("P", "SE", "lci", "uci","Temperature","Sampling_site")

tab_model(Model.P, show.reflvl = F, show.intercept = T, p.style = "numeric",
          digits = 2, digits.p = 3, digits.rsq = 3,digits.re = 3)

# Phenolics
data_Ph <- data %>% 
  filter(Sampling_site != "Baerlerlvjohka" & Sampling_site != "Torvhaugdalen" & Sampling_site != "Vassvik")
data_Ph <- droplevels(data_Ph) # Exclude the rest 
data_Ph$Sampling_site <- fct_collapse(data_Ph$Sampling_site, GikIes = c("Giksjohka", "Iesjohka"))
data_Ph$Sampling_site <- fct_collapse(data_Ph$Sampling_site, EastStuor = c("Eastorjohka", "Stuorrajohka"))

Model.Ph <- lmer(Ph~ -1 + Sampling_site + Sampling_site:Season + (1|Species), data=data_Ph) # Good to give an the value of the decrease from early to late. 
summary(Model.Ph)
confint(Model.Ph)

Int.Ph <- summary(Model.Ph)$coefficient[11:20,1:2]
Int.Ph <- as.data.frame(cbind(Int.Ph, confint(Model.Ph)[13:22,]))

Int.Ph$Temperature <- as.vector(c(12.3,12.1,12.2,11.3,11.3,11.4,11.3,11.5,10.9,10.8))
Int.Ph$Sampling_site <- as.vector(c("Eastorjohka/Stuorra","Fallejohka","Giksjohka/Ies","Julaelva","Komagelva","Krekenelva",
                                    "Mefjord","Salganjohka","Sandfjordelva","Strandajohka"))
colnames(Int.Ph) <- c("Ph", "SE", "lci", "uci","Temperature","Sampling_site")

tab_model(Model.Ph, show.reflvl = F, show.intercept = T, p.style = "numeric",
          digits = 2, digits.p = 3, digits.rsq = 3,digits.re = 3)

# Silicon 
data_Si <- data %>% 
  filter(Sampling_site != "Baerlerlvjohka" & Sampling_site != "Torvhaugdalen")
data_Si <- droplevels(data_Si) 

Model.Si <- lmer(Si~ -1 + Sampling_site + Sampling_site:Season + (1|Species), data=data_Si) # Good to give an the value of the decrease from early to late. 
summary(Model.Si)
confint(Model.Si)

Int.Si <- summary(Model.Si)$coefficient[14:26,1:2]
Int.Si <- as.data.frame(cbind(Int.Si, confint(Model.Si)[16:28,]))

Int.Si$Temperature <- as.vector(c(12.2,12.1,12.1,12.4,11.3,11.3,11.4,11.3,11.5,10.9,10.8,12.4,10.7))
Int.Si$Sampling_site <- as.vector(c("Eastorjohka","Fallejohka","Giksjohka","Iesjohka",
                                    "Julaelva","Komagelva","Krekenelva","Mefjord","Salganjohka",
                                    "Sandfjordelva","Strandajohka","Stuorrajohka","Vassvik"))
colnames(Int.Si) <- c("Si", "SE", "lci", "uci","Temperature","Sampling_site")

tab_model(Model.Si, show.reflvl = F, show.intercept = T, p.style = "numeric",
          digits = 2, digits.p = 3, digits.rsq = 3,digits.re = 3)

## Prep the tables so we can combine them
Int.N$Nutrient <- "N"
rownames(Int.N) = NULL
colnames(Int.N) <- c("Estimate","SE","lower_ci", "upper_ci","Temperature",
                     "Sampling site","Nutrient")

Int.P$Nutrient <- "P"
rownames(Int.P) = NULL
colnames(Int.P) <- c("Estimate","SE","lower_ci", "upper_ci","Temperature",
                     "Sampling site","Nutrient")

Int.Ph$Nutrient <- "Ph"
rownames(Int.Ph) = NULL
colnames(Int.Ph) <- c("Estimate","SE","lower_ci", "upper_ci","Temperature",
                      "Sampling site","Nutrient")

Int.Si$Nutrient <- "Si"
rownames(Int.Si) = NULL
colnames(Int.Si) <- c("Estimate","SE","lower_ci", "upper_ci","Temperature",
                      "Sampling site","Nutrient")

Int <- rbind(Int.N,Int.P,Int.Ph,Int.Si)

#Plot
ggplot(Int, aes(x=Temperature, y=Estimate, color = Temperature)) +
  facet_grid(vars(Nutrient), scales = "free_y") +
  geom_point(size=3, position = position_jitter(height = 0, width = 0.2, seed = 1))+
  geom_errorbar(aes(ymin=lower_ci, ymax=upper_ci), width=.05, 
                position = position_jitter(height = 0, width = 0.2, seed = 1)) +
  geom_abline(slope = 0, intercept = 0, color = "grey", linetype = 2)+
  geom_smooth(method = "lm", se = F, color = "#40493f", alpha=10) +
  scale_color_viridis_c(option = "E") +
  scale_x_continuous(breaks = seq(9.5, 12.5, by = 0.5),
                     limits = c(9.7, 12.7)) +
  ylab("Seasonal change in chemical content") +
  xlab("Temperature (°C)") +
  theme(axis.text = element_text(size = 12),
        axis.title = element_text(size = 16),legend.text = element_text(size = 12),
        legend.title = element_text(size=15),
        plot.background = element_rect(fill = "white"),
        panel.background = element_rect(fill = "white"),
        axis.line = element_line())
